# Supplementary material for: Cell-specific characterization of the placental methylome
Source: BMC Genomics. 2021 Jan 6;22:6. doi: 10.1186/s12864-020-07186-6 (PMC7788826; doi:10.1186/s12864-020-07186-6)
Supplement: Supplementary file 3 — Additional file 3 Table S1 Linear modelling results for differentially methylated CpGs. Results are presented for every tested CpG. First trimester results. [file 12864_2020_7186_MOESM3_ESM.xlsx]

## Sheet: s1
Celltype	cpg	chr	start	mean_difference_bval	p_value	bonferroni
Endothelial	cg00828556	chr3	196351986	0.436974	2.39606e-18	1.76602e-12
Endothelial	cg05214293	chr11	67415194	0.309771	5.61173e-13	4.13612e-07
Endothelial	cg14447606	chr2	72370328	0.512116	3.43685e-23	2.53313e-17
Endothelial	cg03466198	chr7	50727932	0.308018	2.08545e-13	1.53708e-07
Endothelial	cg11327657	chr21	46388162	0.298883	5.24033e-10	0.000386239
Endothelial	cg10500147	chr12	6881601	0.3137	1.40785e-14	1.03766e-08
Endothelial	cg22442430	chr1	25876626	0.260054	4.23269e-11	3.1197e-05
Endothelial	cg23071186	chr19	6669849	0.313422	4.78816e-12	3.52912e-06
Endothelial	cg11239720	chr4	152967415	0.391574	9.62655e-19	7.09525e-13
Endothelial	cg04454285	chr16	86016317	0.307779	7.93913e-12	5.85154e-06
Endothelial	cg10641258	chr21	43484279	0.252993	7.95586e-09	0.00586386
Endothelial	cg07039378	chr7	73645723	0.312338	1.51635e-15	1.11763e-09
Endothelial	cg22035959	chr19	951681	0.417377	4.79929e-13	3.53731e-07
Endothelial	cg00270625	chr22	51017019	0.364414	8.46322e-10	0.000623782
Endothelial	cg00622375	chr10	29892014	0.30466	1.26756e-09	0.000934251
Endothelial	cg16553238	chr1	9154254	0.440101	4.99127e-12	3.67882e-06
Endothelial	cg16445596	chr16	90075204	0.291079	2.14162e-16	1.57848e-10
Endothelial	cg26815843	chr9	139891063	0.360118	2.96903e-13	2.18832e-07
Endothelial	cg05557991	chr16	89003641	0.312489	7.53044e-09	0.00555031
Endothelial	cg08075204	chr12	51718112	0.488952	8.02218e-14	5.91275e-08
Endothelial	cg10447678	chr2	231090337	0.251061	8.74655e-13	6.44664e-07
Endothelial	cg06436185	chr7	151442351	0.451723	8.39646e-12	6.18861e-06
Endothelial	cg22856324	chr2	72371255	0.366184	6.13962e-09	0.0045252
Endothelial	cg01135546	chr17	45949828	0.380795	5.13417e-11	3.78414e-05
Endothelial	cg23657099	chr7	1102138	0.317161	1.32399e-08	0.00975849
Endothelial	cg08217163	chr2	66809959	0.364053	2.11848e-10	0.000156143
Endothelial	cg15160709	chr2	72357937	0.389743	9.69713e-20	7.14727e-14
Endothelial	cg17054708	chr3	13679636	0.280063	3.57217e-10	0.000263287
Endothelial	cg27553947	chr1	9819767	0.485673	1.56538e-21	1.15376e-15
Endothelial	cg19774314	chr10	105453060	0.476651	6.26203e-21	4.61543e-15
Endothelial	cg03717588	chr11	56948018	0.460377	1.65467e-22	1.21958e-16
Endothelial	cg16087093	chr5	169533347	0.324687	1.67531e-14	1.23479e-08
Endothelial	cg07812715	chr12	117483086	0.395317	2.48607e-15	1.83236e-09
Endothelial	cg05361096	chr12	50349307	0.252062	2.19569e-09	0.00161833
Endothelial	cg16548780	chr16	67218910	0.383117	5.77175e-17	4.25407e-11
Endothelial	cg26427109	chr11	60739019	0.379685	6.14322e-16	4.52786e-10
Endothelial	cg21477985	chr12	56732427	0.26943	5.29926e-11	3.90582e-05
Endothelial	cg17171150	chr1	150900311	0.255757	3.56297e-14	2.62609e-08
Endothelial	cg09287328	chr10	134231487	0.270534	8.16172e-11	6.01559e-05
Endothelial	cg03930857	chr10	98062747	0.263002	1.73353e-10	0.00012777
Endothelial	cg04470054	chr17	78830472	0.425587	9.38839e-10	0.000691971
Endothelial	cg11408933	chr5	141191429	0.401689	5.86239e-20	4.32087e-14
Endothelial	cg17590003	chr17	25676574	0.418677	4.58068e-12	3.37619e-06
Endothelial	cg18563999	chr12	54785003	0.307136	1.0838e-18	7.98816e-13
Endothelial	cg06879394	chr6	13274151	0.534271	1.36712e-22	1.00764e-16
Endothelial	cg18267049	chr10	101875028	0.332437	7.49747e-13	5.52601e-07
Endothelial	cg11597902	chr17	75096239	0.305153	4.48805e-09	0.00330792
Endothelial	cg26164879	chr1	38599626	0.254488	2.00465e-09	0.00147753
Endothelial	cg26769927	chr16	29674972	0.314668	3.18559e-11	2.34794e-05
Endothelial	cg27359668	chr13	113673103	0.285775	3.47558e-09	0.00256167
Endothelial	cg03343363	chr10	31053061	0.342815	1.17538e-15	8.66311e-10
Endothelial	cg09577511	chr12	50349173	0.251755	1.31982e-10	9.72772e-05
Endothelial	cg25541528	chr7	1545819	0.3187	1.4007e-10	0.000103238
Endothelial	cg14023009	chr8	1870798	0.407029	1.22708e-10	9.0442e-05
Endothelial	cg13941978	chr15	65143918	0.320753	2.78471e-14	2.05247e-08
Endothelial	cg00579868	chr7	5271516	0.280911	7.69929e-19	5.67476e-13
Endothelial	cg24033871	chr15	96895341	0.346123	9.09418e-10	0.000670287
Endothelial	cg24937136	chr1	226593346	0.267214	4.46974e-10	0.000329442
Endothelial	cg02296931	chr1	1144658	0.301012	8.47816e-10	0.000624883
Endothelial	cg08186790	chr2	121346485	0.385908	2.38437e-09	0.0017574
Endothelial	cg02046552	chr8	21914287	0.29056	8.0843e-09	0.00595853
Endothelial	cg14088196	chr11	70211408	0.340794	5.73703e-09	0.00422848
Endothelial	cg12146829	chr5	1107855	0.375559	2.0934e-14	1.54294e-08
Endothelial	cg23216654	chr17	48195107	0.254262	4.12001e-14	3.03665e-08
Endothelial	cg09519327	chr7	150710730	0.351939	2.49023e-13	1.83542e-07
Endothelial	cg15538607	chr19	10416150	0.264135	1.08392e-10	7.98901e-05
Endothelial	cg04086097	chr7	128580792	0.455739	1.50142e-16	1.10662e-10
Endothelial	cg21467614	chr6	31543638	0.373965	1.32095e-18	9.73603e-13
Endothelial	cg27546431	chr17	1372751	0.284123	1.31886e-08	0.00972069
Endothelial	cg27057526	chr14	92940131	0.35318	1.01381e-09	0.000747226
Endothelial	cg12118013	chr3	134031948	0.307703	7.54473e-12	5.56085e-06
Endothelial	cg26383138	chr2	2119533	0.310176	8.14204e-09	0.00600109
Endothelial	cg15625671	chr19	45898849	0.321724	6.43671e-11	4.74418e-05
Endothelial	cg17491368	chr1	211779938	0.437816	5.11356e-16	3.76895e-10
Endothelial	cg24680632	chr12	116044032	0.353339	3.5429e-10	0.000261129
Endothelial	cg13539395	chr19	859507	0.252448	4.7355e-12	3.4903e-06
Endothelial	cg22979783	chr2	72371261	0.332648	4.45826e-10	0.000328596
Endothelial	cg17239923	chr11	128556611	0.285479	3.07141e-14	2.26379e-08
Endothelial	cg15402627	chr12	133021489	0.362497	9.67884e-10	0.000713379
Endothelial	cg24703661	chr19	42381258	0.274034	5.44348e-16	4.01212e-10
Endothelial	cg01517680	chr16	49499006	0.320774	7.35499e-12	5.42099e-06
Endothelial	cg25360761	chr19	35819943	0.379734	1.93769e-12	1.42818e-06
Endothelial	cg08480068	chr16	29674959	0.346081	2.47574e-12	1.82475e-06
Endothelial	cg26673784	chr10	80787497	0.490285	1.48367e-20	1.09354e-14
Endothelial	cg10673833	chr7	45018849	0.357553	5.29806e-11	3.90494e-05
Endothelial	cg15853475	chr16	29757565	0.345747	3.30498e-12	2.43593e-06
Endothelial	cg08610426	chr19	49249123	0.30379	2.63053e-10	0.000193883
Endothelial	cg06153925	chr17	78755379	0.305736	2.56477e-09	0.00189036
Endothelial	cg09065876	chr17	45949756	0.429607	1.22742e-09	0.000904668
Endothelial	cg14381350	chr12	131311028	0.379088	4.0997e-11	3.02169e-05
Endothelial	cg11210890	chr22	24890936	0.283368	3.1032e-11	2.28721e-05
Endothelial	cg16227748	chr2	232186992	0.360652	3.09315e-15	2.27981e-09
Endothelial	cg24452821	chr11	113953812	0.543252	5.44688e-17	4.01462e-11
Endothelial	cg09780180	chr16	73097903	0.319921	4.45581e-13	3.28416e-07
Endothelial	cg27592331	chr18	19756582	0.357963	5.41755e-19	3.99301e-13
Endothelial	cg10210594	chr1	208132787	0.493536	9.23146e-12	6.80405e-06
Endothelial	cg13900763	chr9	137160473	0.498634	4.08186e-15	3.00854e-09
Endothelial	cg21890551	chr14	62035585	0.268607	5.23583e-10	0.000385907
Endothelial	cg01949993	chr1	183155116	0.267352	2.05873e-11	1.51739e-05
Endothelial	cg06547490	chr10	134222053	0.380315	3.1028e-18	2.28692e-12
Endothelial	cg19118951	chr21	35575070	0.39525	5.50843e-14	4.05999e-08
Endothelial	cg26267430	chr15	96894509	0.255034	1.03887e-09	0.000765698
Endothelial	cg12492885	chr22	24890814	0.287239	1.02423e-08	0.00754909
Endothelial	cg21123519	chr14	69095679	0.403746	1.9978e-11	1.47248e-05
Endothelial	cg01131038	chr8	10592118	0.358495	1.78502e-20	1.31565e-14
Endothelial	cg07106794	chr15	95810848	0.329294	1.81292e-14	1.33622e-08
Endothelial	cg07576135	chr15	42694403	0.273717	1.3793e-12	1.01661e-06
Endothelial	cg22076757	chr1	109849705	0.349473	1.05284e-22	7.75999e-17
Endothelial	cg13731800	chr13	101167901	0.317434	3.98542e-09	0.00293745
Endothelial	cg21878746	chr19	54876728	0.544143	1.49602e-24	1.10264e-18
Endothelial	cg08134678	chr12	57872430	0.405803	1.66302e-12	1.22573e-06
Endothelial	cg14396008	chr2	241856143	0.299716	8.54225e-14	6.29606e-08
Endothelial	cg22259797	chr11	118986860	0.441631	2.84753e-18	2.09877e-12
Endothelial	cg00140447	chr7	128580709	0.332292	1.31803e-12	9.71457e-07
Endothelial	cg16962442	chr13	114828455	0.286162	2.46449e-13	1.81645e-07
Endothelial	cg16510070	chr16	27438621	0.36025	3.11388e-13	2.29508e-07
Endothelial	cg25324235	chr1	159770168	0.316105	4.60138e-09	0.00339145
Endothelial	cg08356637	chr11	8385767	0.338305	1.84007e-12	1.35622e-06
Endothelial	cg04217515	chr21	46325853	0.452359	3.11429e-16	2.29538e-10
Endothelial	cg13031847	chr12	124873515	0.339277	2.80493e-16	2.06738e-10
Endothelial	cg08418670	chr19	4374567	0.309792	4.40196e-09	0.00324447
Endothelial	cg09473826	chr1	175568216	0.273337	8.04899e-09	0.00593251
Endothelial	cg21696827	chr17	6541594	0.325992	9.92444e-19	7.31481e-13
Endothelial	cg13974464	chr19	49224165	0.499475	9.64466e-16	7.1086e-10
Endothelial	cg02825977	chr10	94825848	0.442651	7.09282e-23	5.22776e-17
Endothelial	cg16913064	chr17	45949878	0.325397	2.42082e-10	0.000178426
Endothelial	cg21229979	chr6	163746175	0.25679	5.44005e-13	4.00959e-07
Endothelial	cg08530838	chr5	114193858	0.26602	8.57205e-09	0.00631803
Endothelial	cg14976569	chr19	4667105	0.261041	2.43348e-15	1.7936e-09
Endothelial	cg25243082	chr4	40267141	0.377148	3.64502e-13	2.68657e-07
Endothelial	cg00681462	chr14	75800724	0.340239	1.15757e-08	0.00853186
Endothelial	cg17213699	chr12	6881624	0.346411	2.59188e-11	1.91034e-05
Endothelial	cg13472192	chr1	41350014	0.310583	2.35786e-13	1.73786e-07
Endothelial	cg07912922	chr6	13274314	0.463582	3.53283e-18	2.60387e-12
Endothelial	cg26328335	chr12	50354840	0.384978	2.8854e-11	2.12669e-05
Endothelial	cg06552850	chr21	46875414	0.329449	6.5617e-09	0.0048363
Endothelial	cg01534572	chr16	89024557	0.3818	4.28261e-10	0.00031565
Endothelial	cg10927968	chr11	1807333	0.425665	6.99735e-15	5.1574e-09
Endothelial	cg13298199	chr1	208132388	0.366959	9.38015e-10	0.000691364
Endothelial	cg00025197	chr2	240387066	0.344921	3.14062e-12	2.31479e-06
Endothelial	cg23249922	chr10	134231549	0.292692	1.25849e-12	9.27568e-07
Endothelial	cg01348584	chr7	4911022	0.385048	2.85293e-12	2.10275e-06
Endothelial	cg17774851	chr5	92929319	0.376519	8.07331e-09	0.00595043
Endothelial	cg04105416	chr7	4911051	0.354957	3.21816e-12	2.37195e-06
Endothelial	cg11164649	chr17	47297130	0.408803	2.77067e-09	0.00204212
Endothelial	cg23447233	chr4	1295047	0.342982	1.47137e-09	0.00108447
Endothelial	cg03494648	chr11	2322642	0.596511	1.27314e-14	9.38366e-09
Endothelial	cg05389236	chr6	36635087	0.421319	1.48188e-13	1.09222e-07
Endothelial	cg25705682	chr10	119110689	0.269387	2.20868e-11	1.6279e-05
Endothelial	cg12196045	chr12	116997185	0.399858	9.01428e-14	6.64398e-08
Endothelial	cg16269733	chr1	156616804	0.356823	6.48997e-11	4.78343e-05
Endothelial	cg24951137	chr20	20036936	0.411816	1.75023e-14	1.29001e-08
Endothelial	cg06032862	chr3	111623848	0.380869	8.20226e-12	6.04548e-06
Endothelial	cg24788483	chr10	114911652	0.281991	4.21898e-15	3.1096e-09
Endothelial	cg24904788	chr11	45114842	0.254898	5.82821e-09	0.00429569
Endothelial	cg24749672	chr12	51718108	0.452556	1.64651e-11	1.21356e-05
Endothelial	cg13899486	chr11	112034872	0.266789	3.87302e-11	2.85461e-05
Endothelial	cg25012185	chr2	225890792	0.300958	4.252e-11	3.13394e-05
Endothelial	cg02396224	chr1	10698794	0.352975	5.40006e-13	3.98012e-07
Endothelial	cg08194989	chr8	41655154	0.367329	1.18061e-16	8.70171e-11
Endothelial	cg23008871	chr17	45949743	0.394781	1.24817e-11	9.19964e-06
Endothelial	cg08854008	chr1	9714397	0.261955	6.89181e-13	5.07961e-07
Endothelial	cg19733867	chr8	145047619	0.297132	1.75733e-18	1.29524e-12
Endothelial	cg08055663	chr16	2737356	0.368221	6.01447e-13	4.43297e-07
Endothelial	cg11372934	chr4	1195318	0.311055	2.17493e-15	1.60304e-09
Endothelial	cg27599211	chr12	117483006	0.321489	1.2607e-13	9.29201e-08
Endothelial	cg13795831	chr20	57582706	0.304022	1.23654e-12	9.11394e-07
Endothelial	cg11763830	chr17	72231400	0.35075	1.96774e-12	1.45032e-06
Endothelial	cg26255314	chr11	60869910	0.281434	2.08032e-10	0.00015333
Endothelial	cg16047279	chr17	38717242	0.511689	3.89141e-22	2.86816e-16
Endothelial	cg19792802	chr11	65647270	0.252827	1.14929e-12	8.47087e-07
Endothelial	cg18813353	chr12	31882203	0.303174	4.66198e-16	3.43612e-10
Endothelial	cg16337710	chr17	73840896	0.367291	4.05765e-13	2.99069e-07
Endothelial	cg11837293	chr20	52356911	0.444882	2.02688e-17	1.49391e-11
Endothelial	cg27295342	chr3	195849368	0.344519	8.31534e-16	6.12882e-10
Endothelial	cg07272654	chr16	86011988	0.335356	1.31145e-08	0.00966606
Endothelial	cg11751645	chr11	56947754	0.34619	8.55752e-15	6.30732e-09
Endothelial	cg27447006	chr1	23763279	0.360056	1.3448e-08	0.00991182
Endothelial	cg27214730	chr3	184297522	0.306485	4.34745e-14	3.20429e-08
Endothelial	cg00176888	chr17	56408804	0.342331	2.60773e-11	1.92203e-05
Endothelial	cg20429104	chr18	74114570	0.367836	3.36464e-12	2.47991e-06
Endothelial	cg01515802	chr19	54876749	0.523721	1.12692e-25	8.30597e-20
Endothelial	cg24469980	chr1	221064953	0.277099	7.38817e-12	5.44545e-06
Endothelial	cg19466818	chr17	56409534	0.361018	1.2663e-18	9.33324e-13
Endothelial	cg06596654	chr16	86527923	0.325466	2.50922e-10	0.000184942
Endothelial	cg18128887	chr1	24861708	0.30845	2.38777e-10	0.000175991
Endothelial	cg08371490	chr22	32034554	0.334178	1.39998e-12	1.03186e-06
Endothelial	cg12273284	chr10	12490844	0.342401	5.69387e-21	4.19667e-15
Endothelial	cg07136023	chr16	86537316	0.387651	2.26879e-13	1.67221e-07
Endothelial	cg18581998	chr9	136335884	0.358574	2.82352e-10	0.000208108
Endothelial	cg03727754	chr12	2564100	0.40071	3.82606e-14	2.81999e-08
Endothelial	cg19009471	chr14	101908998	0.336463	4.50676e-09	0.00332171
Endothelial	cg00733328	chr14	101001145	0.251245	2.08272e-09	0.00153507
Endothelial	cg13155421	chr3	105717036	0.288967	1.42399e-10	0.000104955
Endothelial	cg19994281	chr9	123631142	0.315548	2.75082e-13	2.02749e-07
Endothelial	cg23929284	chr20	30605916	0.489809	8.39339e-17	6.18635e-11
Endothelial	cg23844904	chr1	31319512	0.254294	3.40241e-09	0.00250775
Endothelial	cg23198793	chr15	42694406	0.282116	1.94151e-10	0.000143099
Endothelial	cg00893008	chr17	39802313	0.296525	2.22369e-09	0.00163897
Endothelial	cg16357224	chr16	86530053	0.390499	9.60879e-12	7.08216e-06
Endothelial	cg04874782	chr2	241900108	0.375323	1.14439e-10	8.43476e-05
Endothelial	cg07248223	chr17	38717275	0.4565	1.49013e-15	1.0983e-09
Endothelial	cg21012737	chr14	105393171	0.355473	1.13922e-11	8.39663e-06
Endothelial	cg19674091	chr15	90643766	0.39462	7.66229e-11	5.64749e-05
Endothelial	cg25153741	chr5	177913468	0.367459	6.04518e-10	0.00044556
Endothelial	cg15982099	chr11	47399813	0.325796	1.45449e-13	1.07203e-07
Endothelial	cg06518838	chr6	170403264	0.355076	1.52996e-11	1.12766e-05
Endothelial	cg17709804	chr11	128555749	0.307388	4.93226e-13	3.63532e-07
Endothelial	cg01899542	chr16	49732224	0.339046	3.61071e-09	0.00266127
Endothelial	cg13408086	chr9	140221397	0.362023	2.25928e-15	1.6652e-09
Endothelial	cg19369955	chr12	2030178	0.32733	9.38726e-12	6.91888e-06
Endothelial	cg14592072	chr7	127774800	0.322231	2.60335e-14	1.9188e-08
Endothelial	cg03119829	chr1	64170964	0.400199	4.23973e-14	3.12489e-08
Endothelial	cg22210337	chr11	2322808	0.328563	1.14119e-12	8.41113e-07
Endothelial	cg14115936	chr7	73002496	0.250285	3.76064e-13	2.77178e-07
Endothelial	cg02745419	chr10	7514090	0.317458	1.49287e-12	1.10032e-06
Endothelial	cg03278514	chr15	70779346	0.465542	3.17482e-19	2.34e-13
Endothelial	cg15141467	chr1	155035375	0.263296	2.42927e-21	1.79049e-15
Endothelial	cg10799846	chr6	158406044	0.347977	1.55207e-10	0.000114396
Endothelial	cg26562462	chr4	6929045	0.287336	4.806e-13	3.54226e-07
Endothelial	cg12058390	chr7	4885521	0.306743	1.07947e-09	0.000795626
Endothelial	cg13980609	chr11	66883117	0.29457	1.75667e-27	1.29476e-21
Endothelial	cg06015525	chr12	57872123	0.270658	5.6582e-16	4.17038e-10
Endothelial	cg16063783	chr1	25291720	0.270104	1.90164e-12	1.4016e-06
Endothelial	cg06207778	chr1	15672633	0.361781	3.2821e-15	2.41908e-09
Endothelial	cg04588138	chr10	3251149	0.348587	6.70698e-12	4.94338e-06
Endothelial	cg08866794	chr6	42104596	0.327109	1.82384e-15	1.34426e-09
Endothelial	cg09093150	chr5	32709301	0.273828	3.07173e-09	0.00226402
Endothelial	cg00585901	chr1	155035388	0.432643	3.07549e-21	2.26679e-15
Endothelial	cg14921416	chr20	3693158	0.387706	3.36781e-12	2.48224e-06
Endothelial	cg20141578	chr12	12225262	0.304596	1.59317e-17	1.17424e-11
Endothelial	cg25594736	chr15	67391147	0.500838	2.40729e-19	1.77429e-13
Endothelial	cg09344348	chr6	170581085	0.369187	9.60813e-12	7.08168e-06
Endothelial	cg17451255	chr3	13455702	0.363068	5.17263e-14	3.81248e-08
Endothelial	cg04323387	chr14	50506635	0.30957	5.08534e-13	3.74815e-07
Endothelial	cg25495650	chr7	633202	0.37366	2.4978e-12	1.84101e-06
Endothelial	cg16004738	chr14	105155327	0.259144	9.74197e-12	7.18032e-06
Endothelial	cg02098786	chr14	24801794	0.334157	3.29658e-10	0.000242974
Endothelial	cg18110444	chr2	136743460	0.321111	1.83925e-26	1.35562e-20
Endothelial	cg22337438	chr19	54327437	0.316572	7.62387e-09	0.00561917
Endothelial	cg02059317	chr16	89024511	0.352799	3.84208e-11	2.8318e-05
Endothelial	cg05524354	chr10	129797760	0.359784	5.1757e-12	3.81475e-06
Endothelial	cg06125903	chr20	57583328	0.299734	1.37328e-20	1.01218e-14
Endothelial	cg06477663	chr13	46757415	0.251009	4.13843e-14	3.05023e-08
Endothelial	cg25429640	chr5	176302913	0.342787	2.20125e-15	1.62243e-09
Endothelial	cg13005202	chr5	1555844	0.378627	8.03013e-14	5.91861e-08
Endothelial	cg14291919	chr11	93583693	0.25455	1.09923e-10	8.1019e-05
Endothelial	cg09993145	chr1	25291905	0.40426	2.8744e-14	2.11858e-08
Endothelial	cg26070300	chr9	74808684	0.318645	6.56925e-09	0.00484187
Endothelial	cg12962265	chr8	101315562	0.320601	1.11047e-09	0.000818474
Endothelial	cg16429839	chr19	695564	0.288083	7.30387e-09	0.00538332
Endothelial	cg04376887	chr16	88868839	0.387427	2.86435e-15	2.11117e-09
Endothelial	cg09209510	chr14	100288389	0.409346	4.75563e-13	3.50514e-07
Endothelial	cg11140086	chr12	49783072	0.336926	9.31378e-09	0.00686472
Endothelial	cg27384695	chr19	19271486	0.352748	3.28391e-10	0.000242041
Endothelial	cg21637826	chr17	80845337	0.41717	2.18988e-14	1.61405e-08
Endothelial	cg04343928	chr16	85863576	0.297739	1.05108e-08	0.00774699
Endothelial	cg23295942	chr5	139982571	0.285824	2.47893e-11	1.82709e-05
Endothelial	cg23048215	chr19	947936	0.416225	9.27414e-14	6.8355e-08
Endothelial	cg13403369	chr3	195868640	0.321621	6.94382e-11	5.11795e-05
Endothelial	cg08956463	chr6	41168911	0.266791	3.40439e-19	2.50921e-13
Endothelial	cg25806655	chr19	4543498	0.264561	9.21694e-11	6.79334e-05
Endothelial	cg01156249	chr16	4714794	0.277522	1.09335e-10	8.05851e-05
Endothelial	cg13032736	chr14	50506638	0.512589	1.45028e-13	1.06893e-07
Endothelial	cg26076724	chr6	15090163	0.407607	8.61837e-09	0.00635217
Endothelial	cg14583973	chr4	3374767	0.496572	9.99507e-16	7.36687e-10
Endothelial	cg27410601	chr17	76121564	0.309065	6.35331e-10	0.000468271
Endothelial	cg07033604	chr9	139496919	0.408341	7.50717e-11	5.53316e-05
Endothelial	cg10942744	chr4	38524875	0.346119	3.17042e-12	2.33676e-06
Endothelial	cg15310871	chr8	20077936	0.281007	1.41249e-14	1.04108e-08
Endothelial	cg14375937	chr10	94825667	0.337367	1.17165e-19	8.63566e-14
Endothelial	cg08380252	chr19	35530254	0.285505	6.18949e-11	4.56196e-05
Endothelial	cg00311883	chr1	235099120	0.490291	3.82001e-15	2.81554e-09
Endothelial	cg07675031	chr11	47399893	0.402658	5.77247e-09	0.0042546
Endothelial	cg03780927	chr11	118781150	0.299144	1.52542e-10	0.000112431
Endothelial	cg10887366	chr10	49892861	0.296338	2.9247e-12	2.15565e-06
Endothelial	cg08535928	chr1	246952495	0.261306	9.11681e-12	6.71955e-06
Endothelial	cg07700581	chr17	36712784	0.399733	2.30063e-12	1.69568e-06
Endothelial	cg04345034	chr15	70797389	0.263433	1.06248e-12	7.83099e-07
Endothelial	cg22480742	chr7	134576386	0.25749	3.70565e-17	2.73125e-11
Endothelial	cg01396799	chr4	40195070	0.282434	1.54521e-11	1.1389e-05
Endothelial	cg02827075	chr19	46094683	0.314781	1.66356e-09	0.00122613
Endothelial	cg07333274	chr16	86550407	0.283198	1.47905e-16	1.09014e-10
Endothelial	cg07545278	chr16	67219152	0.369328	1.5746e-21	1.16056e-15
Endothelial	cg01225779	chr5	179238472	0.266474	7.34102e-10	0.00054107
Endothelial	cg20026613	chr22	45609419	0.28591	3.56743e-10	0.000262937
Endothelial	cg14567963	chr13	112815866	0.415522	1.72645e-12	1.27248e-06
Endothelial	cg20264482	chr8	57472110	0.458996	1.35861e-15	1.00137e-09
Endothelial	cg08543327	chr5	1108651	0.451765	2.91912e-14	2.15154e-08
Endothelial	cg17295878	chr17	77924665	0.347742	5.83185e-11	4.29836e-05
Endothelial	cg05441854	chr16	85650374	0.312957	4.61991e-16	3.40511e-10
Endothelial	cg09447621	chr11	134254646	0.384307	4.60084e-12	3.39105e-06
Endothelial	cg03625415	chr5	172662741	0.285077	1.54754e-09	0.00114062
Endothelial	cg22900266	chr2	65089000	0.31736	1.21797e-12	8.97705e-07
Endothelial	cg06610548	chr17	75033233	0.270139	1.31625e-12	9.70141e-07
Endothelial	cg14784428	chr8	11660061	0.251795	1.94161e-09	0.00143106
Endothelial	cg16924010	chr3	194018158	0.509181	1.06103e-13	7.82036e-08
Endothelial	cg14672084	chr5	140857941	0.439854	8.27088e-14	6.09605e-08
Endothelial	cg14192401	chr2	233368543	0.296344	1.4991e-11	1.10491e-05
Endothelial	cg13749379	chr17	41833161	0.305024	9.74292e-11	7.18102e-05
Endothelial	cg05952572	chr11	72295425	0.281638	1.20638e-09	0.000889161
Endothelial	cg24375399	chr17	40825798	0.318933	8.25331e-09	0.00608311
Endothelial	cg02881866	chr17	999650	0.332768	3.39983e-13	2.50585e-07
Endothelial	cg23010507	chr5	1555887	0.314179	5.8786e-14	4.33282e-08
Endothelial	cg13428516	chr19	49224033	0.375672	7.47305e-12	5.50801e-06
Endothelial	cg00108351	chr16	86529658	0.472088	1.17288e-10	8.64472e-05
Endothelial	cg21439297	chr19	47128288	0.250442	1.21345e-20	8.9437e-15
Endothelial	cg04297067	chr16	86550450	0.36254	4.12047e-13	3.037e-07
Endothelial	cg25826463	chr19	3369820	0.360848	2.38919e-13	1.76095e-07
Endothelial	cg14987787	chr12	115105220	0.284271	2.60121e-10	0.000191722
Endothelial	cg11953794	chr19	18280669	0.30093	1.57716e-16	1.16245e-10
Endothelial	cg01711344	chr11	67770404	0.27283	1.47299e-09	0.00108567
Endothelial	cg08215318	chr16	86016387	0.342625	2.88812e-13	2.12869e-07
Endothelial	cg11205173	chr4	1775077	0.274187	5.2705e-10	0.000388462
Endothelial	cg10723711	chr17	7348379	0.313799	1.99361e-10	0.000146939
Endothelial	cg25155321	chr9	273038	0.35831	5.83226e-18	4.29867e-12
Endothelial	cg12353452	chr12	51717865	0.312076	2.37337e-09	0.00174929
Endothelial	cg00612977	chr17	48241445	0.412154	1.98461e-21	1.46276e-15
Endothelial	cg03899510	chr6	170581690	0.290917	1.30322e-09	0.000960535
Endothelial	cg18352616	chr4	3374830	0.284104	6.74421e-14	4.97082e-08
Endothelial	cg16732780	chr5	175969439	0.312086	1.08214e-08	0.00797593
Endothelial	cg01879591	chr2	242954430	0.341407	6.53447e-11	4.81623e-05
Endothelial	cg16481791	chr17	72436362	0.27932	4.41123e-10	0.00032513
Endothelial	cg26467753	chr12	10339077	0.361518	6.27515e-16	4.6251e-10
Endothelial	cg25596405	chr8	28961333	0.283523	3.75653e-10	0.000276875
Endothelial	cg13379325	chr20	62052259	0.336733	1.12761e-08	0.00831105
Endothelial	cg20098854	chr8	898407	0.332213	5.37759e-13	3.96355e-07
Endothelial	cg02358862	chr16	30197211	0.302322	1.31155e-12	9.6668e-07
Endothelial	cg03503516	chr22	24890811	0.31269	7.29158e-11	5.37426e-05
Endothelial	cg01279149	chr20	48811117	0.331774	8.75757e-14	6.45476e-08
Endothelial	cg17477052	chr10	71596731	0.334813	2.07272e-10	0.00015277
Endothelial	cg24722950	chr14	62035475	0.416158	3.36434e-11	2.47968e-05
Endothelial	cg13490403	chr9	124982413	0.253691	1.87761e-10	0.000138389
Endothelial	cg23618477	chr6	169334872	0.363351	9.8551e-09	0.0072637
Endothelial	cg01576982	chr2	102243987	0.318347	1.2387e-16	9.12982e-11
Endothelial	cg14004161	chr15	64442561	0.393718	4.08713e-21	3.01242e-15
Endothelial	cg03851741	chr15	91459070	0.294235	2.40562e-10	0.000177306
Endothelial	cg09294084	chr13	113646732	0.466919	6.36722e-13	4.69296e-07
Endothelial	cg00714725	chr10	94825576	0.270566	1.95623e-19	1.44184e-13
Endothelial	cg07877900	chr16	57576862	0.303754	9.66691e-11	7.125e-05
Endothelial	cg26326633	chr8	41655078	0.260814	9.59889e-16	7.07486e-10
Endothelial	cg00841725	chr13	113655538	0.28266	1.35491e-14	9.98635e-09
Endothelial	cg15694422	chr3	127473936	0.293646	1.15569e-13	8.51798e-08
Endothelial	cg14669362	chr1	36923510	0.34236	1.38435e-15	1.02033e-09
Endothelial	cg16624482	chr21	43548126	0.303299	5.94914e-10	0.000438482
Endothelial	cg17518550	chr1	247712383	0.442814	5.78154e-19	4.26128e-13
Endothelial	cg16943126	chr10	134311114	0.374491	2.59633e-15	1.91362e-09
Endothelial	cg12655112	chr15	42261154	0.269661	1.07483e-12	7.922e-07
Endothelial	cg26924967	chr19	3136097	0.379824	1.01034e-21	7.44673e-16
Endothelial	cg08594651	chr11	47415397	0.311866	2.10447e-12	1.5511e-06
Endothelial	cg19495013	chr12	52214119	0.38821	3.45269e-10	0.00025448
Endothelial	cg20935363	chr11	72295535	0.432791	8.55727e-14	6.30714e-08
Endothelial	cg05238741	chr12	52214758	0.330335	5.55275e-10	0.000409265
Endothelial	cg20345915	chr10	121296042	0.339546	1.0762e-08	0.00793214
Endothelial	cg18440839	chr8	141609380	0.301468	1.4329e-10	0.000105612
Endothelial	cg12097883	chr17	62774939	0.475026	3.91936e-16	2.88877e-10
Endothelial	cg16151151	chr5	50683467	0.278931	6.10674e-09	0.00450098
Endothelial	cg25574765	chr11	70211531	0.269833	5.31428e-09	0.00391689
Endothelial	cg01883155	chr17	74565009	0.409266	1.75378e-16	1.29262e-10
Endothelial	cg17369991	chr17	643676	0.367801	1.35211e-13	9.96573e-08
Endothelial	cg05095590	chr7	2139259	0.301642	1.09788e-15	8.09191e-10
Endothelial	cg21300361	chr8	10982332	0.267575	8.44638e-10	0.000622541
Endothelial	cg21579107	chr12	49783192	0.2501	4.7321e-14	3.48779e-08
Endothelial	cg07143451	chr17	25676440	0.263632	6.19708e-14	4.56756e-08
Endothelial	cg21849932	chr20	62369462	0.250533	7.30506e-09	0.00538419
Endothelial	cg14101485	chr19	3369759	0.474431	5.75463e-16	4.24145e-10
Endothelial	cg02642549	chr5	77805886	0.293479	1.47178e-09	0.00108478
Endothelial	cg14018024	chr9	133908909	0.301078	1.10287e-09	0.000812873
Endothelial	cg08610901	chr7	3186766	0.327683	1.15379e-13	8.50404e-08
Endothelial	cg13069100	chr1	155035008	0.314796	9.7217e-10	0.000716538
Endothelial	cg11186858	chr17	75096382	0.277704	9.27992e-11	6.83977e-05
Endothelial	cg02919116	chr1	214152742	0.369208	3.45971e-14	2.54998e-08
Endothelial	cg00928596	chr16	14403022	0.289104	1.47737e-10	0.00010889
Endothelial	cg08538199	chr1	226349364	0.286903	1.22398e-10	9.02132e-05
Endothelial	cg01561304	chr5	177913485	0.283639	3.12732e-09	0.00230499
Endothelial	cg04329125	chr14	105945022	0.355659	4.17345e-09	0.00307604
Endothelial	cg06654691	chr17	40825980	0.367531	7.01203e-16	5.16821e-10
Endothelial	cg16024891	chr17	2839082	0.287932	5.9367e-11	4.37564e-05
Endothelial	cg10680621	chr5	139069449	0.300697	4.39667e-10	0.000324057
Endothelial	cg22528270	chr7	151505116	0.289953	1.09716e-14	8.08658e-09
Endothelial	cg09203501	chr7	5271545	0.284515	4.68393e-15	3.45229e-09
Endothelial	cg12473285	chr17	41832975	0.280684	2.25849e-15	1.66462e-09
Endothelial	cg23739746	chr13	114905867	0.27261	9.5766e-09	0.00705843
Endothelial	cg07805542	chr1	9779309	0.473335	1.36117e-15	1.00325e-09
Endothelial	cg20728514	chr22	44568423	0.310711	1.01189e-14	7.45811e-09
Endothelial	cg11783834	chr8	27469331	0.30187	3.05128e-10	0.000224895
Endothelial	cg23144445	chr8	57471162	0.385198	4.60216e-13	3.39202e-07
Endothelial	cg17827650	chr7	156741514	0.320096	1.3171e-09	0.000970766
Endothelial	cg14517743	chr9	124889019	0.43108	1.83043e-17	1.34912e-11
Endothelial	cg14425468	chr8	144437541	0.297771	1.68299e-09	0.00124045
Endothelial	cg13819552	chr9	95799870	0.366856	5.45389e-14	4.01979e-08
Endothelial	cg17173896	chr4	24975754	0.280889	7.81363e-09	0.00575904
Endothelial	cg12770539	chr7	36304062	0.321191	3.92089e-11	2.88989e-05
Endothelial	cg02469909	chr22	24890831	0.326816	6.58185e-10	0.000485116
Endothelial	cg03739132	chr5	171601028	0.381952	2.56639e-15	1.89156e-09
Endothelial	cg11436362	chr11	67053929	0.250603	3.403e-10	0.000250818
Endothelial	cg26923863	chr4	1221838	0.297467	2.83699e-12	2.09101e-06
Endothelial	cg18244358	chr16	1386100	0.276537	7.40168e-09	0.00545541
Endothelial	cg05753993	chr18	77199432	0.252482	1.93728e-11	1.42787e-05
Endothelial	cg11460314	chr20	56195574	0.328771	6.30957e-14	4.65047e-08
Endothelial	cg23196421	chr9	130541452	0.314979	8.78742e-10	0.000647677
Endothelial	cg06271087	chr3	65342546	0.333477	6.4297e-09	0.00473901
Endothelial	cg14574996	chr19	8580334	0.25251	3.2647e-12	2.40625e-06
Endothelial	cg27057036	chr8	130997672	0.254755	2.44107e-14	1.79919e-08
Endothelial	cg08864105	chr1	111743020	0.356166	2.58164e-12	1.9028e-06
Endothelial	cg16130408	chr1	205912605	0.341642	3.77937e-14	2.78559e-08
Endothelial	cg09169455	chr5	16843340	0.281518	1.54385e-11	1.1379e-05
Endothelial	cg20668662	chr10	105452885	0.395521	2.46649e-21	1.81792e-15
Endothelial	cg02217815	chr22	36890079	0.304778	7.05818e-09	0.00520223
Endothelial	cg11231069	chr2	240225142	0.277442	1.67917e-12	1.23764e-06
Endothelial	cg00873601	chr12	116044025	0.310545	2.68609e-11	1.97979e-05
Endothelial	cg04855216	chr5	118609467	0.619804	2.0915e-31	1.54154e-25
Endothelial	cg11953516	chr2	27719501	0.325567	1.66878e-14	1.22997e-08
Endothelial	cg27364077	chr5	180046304	0.306867	3.44473e-09	0.00253894
Endothelial	cg16460342	chr12	121662577	0.378484	2.17645e-09	0.00160415
Endothelial	cg16958939	chr6	7225223	0.357352	1.20585e-08	0.00888773
Endothelial	cg11615447	chr16	29757360	0.334841	1.13445e-10	8.36148e-05
Endothelial	cg24631845	chr7	1552941	0.348516	6.48446e-11	4.77937e-05
Endothelial	cg16820798	chr11	47417364	0.267075	8.29997e-16	6.11749e-10
Endothelial	cg05193946	chr12	6465390	0.404962	2.53322e-16	1.86711e-10
Endothelial	cg08258066	chr20	30605656	0.319252	2.96725e-17	2.18701e-11
Endothelial	cg17990510	chr1	209941813	0.500787	8.38569e-26	6.18067e-20
Endothelial	cg17952939	chr1	9154250	0.340282	4.84308e-11	3.56959e-05
Endothelial	cg18410685	chr14	34838703	0.368956	5.80354e-13	4.2775e-07
Endothelial	cg03649649	chr17	56408197	0.389571	1.79309e-20	1.3216e-14
Endothelial	cg00015530	chr8	145052950	0.412798	4.70703e-14	3.46931e-08
Endothelial	cg06047326	chr19	36233435	0.331509	6.03614e-09	0.00444894
Endothelial	cg04890607	chr12	66262214	0.285943	1.80377e-10	0.000132947
Endothelial	cg08126590	chr19	719951	0.358954	1.16654e-08	0.00859797
Endothelial	cg16819999	chr3	183258711	0.31786	7.43864e-13	5.48265e-07
Endothelial	cg18482303	chr2	135041380	0.274698	6.9022e-09	0.00508726
Endothelial	cg07279557	chr21	46875417	0.302481	1.63553e-09	0.00120547
Endothelial	cg07865607	chr19	3136076	0.48147	4.05222e-19	2.98669e-13
Endothelial	cg10404009	chr19	49223845	0.349521	3.04402e-11	2.24359e-05
Endothelial	cg23807071	chr7	1980222	0.3606	5.17724e-10	0.000381589
Endothelial	cg07834574	chr17	4802847	0.260226	5.25111e-10	0.000387033
Endothelial	cg06318624	chr2	174913188	0.31668	4.14264e-10	0.000305333
Endothelial	cg03663120	chr7	2284600	0.298535	4.20157e-20	3.09677e-14
Endothelial	cg27239981	chr6	166263710	0.277769	2.23476e-10	0.000164713
Endothelial	cg23754918	chr7	2653733	0.30275	6.79194e-10	0.0005006
Endothelial	cg06248948	chr1	26872295	0.395191	7.2455e-12	5.34029e-06
Endothelial	cg23192683	chr3	194208907	0.395189	1.43117e-16	1.05485e-10
Endothelial	cg19872463	chr12	6881629	0.342282	1.29673e-10	9.55757e-05
Endothelial	cg23989207	chr17	80870107	0.288393	2.94123e-12	2.16784e-06
Endothelial	cg15627089	chr11	16625751	0.335518	1.55275e-10	0.000114445
Endothelial	cg04131583	chr16	86529961	0.313281	7.27026e-09	0.00535854
Endothelial	cg18537730	chr19	49250080	0.27514	1.079e-10	7.9528e-05
Endothelial	cg25473438	chr6	41169049	0.347515	5.31498e-18	3.91741e-12
Endothelial	cg14311134	chr19	7414062	0.32863	5.20467e-15	3.8361e-09
Endothelial	cg05387269	chr1	1306946	0.284047	7.12439e-13	5.25103e-07
Endothelial	cg25969878	chr10	134045913	0.39355	5.45072e-11	4.01745e-05
Endothelial	cg02533339	chr16	14403040	0.401732	2.71758e-10	0.000200299
Endothelial	cg20357538	chr15	101777761	0.292677	1.16346e-12	8.5753e-07
Endothelial	cg24932457	chr1	175568559	0.397011	8.60536e-11	6.34258e-05
Endothelial	cg13058214	chr11	1947949	0.370028	4.52079e-09	0.00333205
Endothelial	cg26889953	chr15	22915992	0.281596	6.86334e-10	0.000505863
Endothelial	cg09036468	chr1	151806893	0.283575	4.99905e-12	3.68455e-06
Endothelial	cg03679251	chr10	6104275	0.250894	1.20643e-09	0.000889199
Endothelial	cg07090083	chr8	22642638	0.264943	9.1126e-10	0.000671644
Endothelial	cg25394505	chr10	134399880	0.386509	3.7241e-11	2.74485e-05
Endothelial	cg14162940	chr20	30605868	0.393847	1.24863e-13	9.20304e-08
Endothelial	cg14223001	chr11	44978881	0.302086	1.64276e-10	0.000121079
Endothelial	cg24170700	chr11	72295438	0.336076	3.74154e-10	0.00027577
Endothelial	cg02505827	chr5	68711277	0.251664	4.67017e-10	0.000344215
Endothelial	cg23728960	chr12	97542869	0.471097	2.32028e-16	1.71016e-10
Endothelial	cg21931115	chr10	23026758	0.33786	3.14846e-17	2.32057e-11
Endothelial	cg24245367	chr8	54816065	0.347472	3.42996e-14	2.52805e-08
Endothelial	cg20571119	chr1	182118862	0.415034	4.57617e-16	3.37287e-10
Endothelial	cg10163136	chr16	17376158	0.308901	3.61632e-11	2.66541e-05
Endothelial	cg00393957	chr6	16684297	0.297304	2.3341e-10	0.000172035
Endothelial	cg26552641	chr17	1819380	0.267967	1.53491e-11	1.1313e-05
Endothelial	cg09101004	chr18	59028139	0.297011	1.0811e-13	7.96821e-08
Endothelial	cg07460778	chr2	152927790	0.404668	6.67129e-20	4.91708e-14
Endothelial	cg15852141	chr14	22891383	0.267599	2.14754e-11	1.58284e-05
Endothelial	cg06026160	chr21	34766787	0.404289	1.98e-16	1.45936e-10
Endothelial	cg21368651	chr5	177904714	0.324647	2.83625e-13	2.09046e-07
Endothelial	cg07528075	chr9	107904237	0.301172	1.10726e-17	8.16103e-12
Endothelial	cg02265177	chr2	146882515	0.349091	3.4026e-13	2.50788e-07
Endothelial	cg21158815	chr14	75988735	0.423574	1.14523e-15	8.44091e-10
Endothelial	cg15734589	chr9	128585454	0.271444	1.50022e-12	1.10574e-06
Endothelial	cg07659535	chr6	5061542	0.327533	1.76779e-14	1.30295e-08
Endothelial	cg15956720	chr12	132550715	0.262721	9.45005e-13	6.96516e-07
Endothelial	cg00963090	chr2	207322088	0.34111	2.69163e-12	1.98386e-06
Endothelial	cg05116792	chr5	98277378	0.418999	9.79576e-11	7.21997e-05
Endothelial	cg07635693	chr18	30357117	0.29774	2.01923e-11	1.48827e-05
Endothelial	cg17432627	chr21	40124277	0.27425	1.77089e-20	1.30523e-14
Endothelial	cg06062378	chr5	112387002	0.29359	6.68949e-09	0.00493049
Endothelial	cg24850585	chr12	50350354	0.298645	2.18128e-14	1.60771e-08
Endothelial	cg09528415	chr17	25571675	0.253985	1.0404e-09	0.000766824
Endothelial	cg19904783	chr20	9287445	0.294089	2.03767e-13	1.50186e-07
Endothelial	cg22376057	chr10	32607513	0.261716	4.90556e-13	3.61564e-07
Endothelial	cg02182476	chr19	7538084	0.294076	2.09719e-16	1.54574e-10
Endothelial	cg01620781	chr3	129245060	0.351543	3.78867e-16	2.79244e-10
Endothelial	cg08894273	chr1	161109487	0.367622	1.05727e-16	7.79258e-11
Endothelial	cg18769770	chr20	30424434	0.39476	2.16046e-17	1.59237e-11
Endothelial	cg20744756	chr1	95201495	0.327704	8.16478e-20	6.01785e-14
Endothelial	cg15548427	chr3	158520857	0.29953	8.06418e-14	5.9437e-08
Endothelial	cg10412130	chr12	29228079	0.333377	4.19426e-14	3.09138e-08
Endothelial	cg27346756	chr5	90431802	0.270311	1.32391e-10	9.75787e-05
Endothelial	cg06719445	chr14	89925468	0.29106	8.10112e-14	5.97093e-08
Endothelial	cg14287089	chr17	72983046	0.348687	1.01099e-13	7.45152e-08
Endothelial	cg24155358	chr11	72431291	0.259712	2.88028e-12	2.12291e-06
Endothelial	cg11543559	chr2	102772623	0.400866	7.65488e-10	0.000564203
Endothelial	cg14143261	chr16	12528738	0.269009	1.06014e-13	7.8138e-08
Endothelial	cg21412255	chr14	97273366	0.292572	2.0089e-15	1.48066e-09
Endothelial	cg26904005	chr6	29676792	0.343509	2.52787e-18	1.86316e-12
Endothelial	cg15201259	chr6	90845604	0.263446	7.61256e-15	5.61084e-09
Endothelial	cg09437286	chr16	27412136	0.398126	2.48858e-15	1.83421e-09
Endothelial	cg17430986	chr12	102090601	0.291487	3.50301e-20	2.5819e-14
Endothelial	cg08538926	chr6	154925432	0.252945	4.79839e-13	3.53665e-07
Endothelial	cg19492512	chr2	69419859	0.385729	4.2383e-14	3.12384e-08
Endothelial	cg13052768	chr17	4581836	0.442363	1.14821e-12	8.46287e-07
Endothelial	cg18571045	chr13	113238006	0.349235	3.0752e-17	2.26657e-11
Endothelial	cg19319037	chr1	117604726	0.267387	2.84311e-13	2.09551e-07
Endothelial	cg17085146	chr11	100607228	0.279482	2.97636e-11	2.19373e-05
Endothelial	cg23895722	chr11	128776112	0.272604	8.76136e-15	6.45756e-09
Endothelial	cg16782885	chr8	11541421	0.258179	4.79683e-11	3.53551e-05
Endothelial	cg10163211	chr6	43672630	0.342089	2.75257e-15	2.02878e-09
Endothelial	cg19080979	chr7	135469037	0.291122	1.96017e-10	0.000144474
Endothelial	cg25887844	chr2	68961495	0.382794	6.89799e-16	5.08416e-10
Endothelial	cg06480942	chr7	73116029	0.282182	1.70399e-11	1.25593e-05
Endothelial	cg09076123	chr1	183559527	0.27693	1.11178e-13	8.19441e-08
Endothelial	cg00493366	chr13	49234988	0.260512	3.60267e-13	2.65534e-07
Endothelial	cg21826552	chr6	159465218	0.367132	6.61789e-16	4.87772e-10
Endothelial	cg27336113	chr8	135035929	0.318289	2.72102e-16	2.00553e-10
Endothelial	cg17011709	chr10	94826053	0.387321	2.18827e-19	1.61286e-13
Endothelial	cg10608681	chr5	37723176	0.286628	6.27155e-11	4.62245e-05
Endothelial	cg20220767	chr3	39582232	0.319975	8.51944e-19	6.27925e-13
Endothelial	cg25326509	chr6	20024447	0.365454	1.6803e-12	1.23847e-06
Endothelial	cg19533955	chr3	99790878	0.297652	2.9912e-17	2.20466e-11
Endothelial	cg03601752	chr19	2621851	0.327265	1.41919e-18	1.04602e-12
Endothelial	cg16714649	chr2	48661558	0.250589	1.02586e-13	7.56113e-08
Endothelial	cg02289903	chr6	166876736	0.324358	3.40159e-14	2.50714e-08
Endothelial	cg23676423	chr8	81869656	0.319927	5.74099e-15	4.23139e-09
Endothelial	cg25747190	chr7	127295153	0.274747	6.72322e-14	4.95535e-08
Endothelial	cg22675702	chr17	20026062	0.316475	6.66653e-15	4.91357e-09
Endothelial	cg00914341	chr1	109127108	0.270147	1.63703e-09	0.00120657
Endothelial	cg05962781	chr1	115599145	0.264471	5.05837e-09	0.00372827
Endothelial	cg25389087	chr18	74824413	0.271195	5.72846e-11	4.22216e-05
Endothelial	cg23141934	chr19	11484752	0.270872	7.35509e-09	0.00542107
Endothelial	cg27230882	chr1	110976749	0.391249	1.37549e-22	1.01381e-16
Endothelial	cg04242580	chr2	102927687	0.409245	1.16408e-19	8.57984e-14
Endothelial	cg20647285	chr12	122287782	0.319192	2.16925e-19	1.59884e-13
Endothelial	cg08301743	chr19	10916352	0.294734	9.60378e-23	7.07847e-17
Endothelial	cg17650255	chr1	9133414	0.255921	4.29386e-14	3.16479e-08
Endothelial	cg06380123	chr12	51717978	0.272825	1.29589e-09	0.000955138
Endothelial	cg01158436	chr9	2764530	0.320048	6.54638e-17	4.82501e-11
Endothelial	cg23488418	chr1	169497947	0.435782	2.13124e-16	1.57083e-10
Endothelial	cg05651417	chr7	26333515	0.300618	6.87092e-14	5.06422e-08
Endothelial	cg16735692	chr4	173734719	0.278744	7.02628e-15	5.17872e-09
Endothelial	cg26107217	chr22	50743060	0.269365	9.25293e-16	6.81987e-10
Endothelial	cg03638567	chr1	206290355	0.272351	1.38369e-20	1.01985e-14
Endothelial	cg00329972	chr11	78001599	0.348458	2.62098e-21	1.93179e-15
Endothelial	cg17261932	chr7	5468681	0.3035	1.63343e-17	1.20392e-11
Endothelial	cg15564662	chr8	126306281	0.325522	1.88365e-10	0.000138834
Endothelial	cg21224147	chr9	102007464	0.37468	3.93205e-18	2.89812e-12
Endothelial	cg24331727	chr11	16213327	0.275819	3.22302e-09	0.00237553
Endothelial	cg23314870	chr8	19755888	0.289449	1.7973e-10	0.00013247
Endothelial	cg11661281	chr11	57798863	0.392017	3.23744e-19	2.38616e-13
Endothelial	cg21329012	chr2	128071198	0.291354	1.41254e-15	1.04111e-09
Endothelial	cg10405751	chr5	169727897	0.34659	4.62205e-20	3.40668e-14
Endothelial	cg07591518	chr18	60119756	0.371178	8.06252e-13	5.94248e-07
Endothelial	cg17293845	chr1	42186714	0.325224	3.72732e-19	2.74722e-13
Endothelial	cg05647594	chr20	48062315	0.278542	8.33901e-13	6.14626e-07
Endothelial	cg19438764	chr17	67047254	0.366544	1.7385e-12	1.28137e-06
Endothelial	cg16872071	chr9	135997155	0.290412	3.99635e-15	2.94551e-09
Endothelial	cg00524136	chr14	62037071	0.27934	1.35951e-10	0.000100203
Endothelial	cg11167508	chr6	159342273	0.280514	3.49718e-09	0.0025776
Endothelial	cg10019467	chr4	40632788	0.528013	8.68394e-16	6.4005e-10
Endothelial	cg11935041	chr5	150977390	0.286071	2.13031e-13	1.57014e-07
Endothelial	cg13637305	chr20	5778907	0.317215	3.5095e-16	2.58668e-10
Endothelial	cg21307843	chr3	9221683	0.316935	8.02092e-15	5.91182e-09
Endothelial	cg05419831	chr20	42015810	0.258382	2.38901e-13	1.76082e-07
Endothelial	cg06726529	chr1	223883793	0.369038	9.18275e-14	6.76815e-08
Endothelial	cg13123656	chr10	60144124	0.330266	8.77207e-16	6.46545e-10
Endothelial	cg15352829	chr14	105391018	0.282131	6.72726e-18	4.95833e-12
Endothelial	cg21557108	chr15	50410962	0.306908	4.34264e-13	3.20074e-07
Endothelial	cg06693581	chr17	28019886	0.377655	1.98675e-19	1.46434e-13
Endothelial	cg20386569	chr17	27298238	0.31913	7.77992e-12	5.73419e-06
Endothelial	cg13703437	chr5	39219698	0.436259	1.09207e-16	8.04913e-11
Endothelial	cg15956680	chr2	29195923	0.32305	3.77391e-11	2.78156e-05
Endothelial	cg11133262	chr1	64540593	0.268404	7.64987e-12	5.63834e-06
Endothelial	cg20690458	chr13	111174402	0.410029	8.04208e-15	5.92741e-09
Endothelial	cg08083229	chr16	27443941	0.273717	5.00498e-13	3.68892e-07
Endothelial	cg00946888	chr7	29232610	0.272888	2.40208e-12	1.77046e-06
Endothelial	cg12832929	chr5	130615081	0.272366	2.49687e-16	1.84032e-10
Endothelial	cg07323711	chr12	76942364	0.311405	3.81514e-09	0.00281195
Endothelial	cg17572096	chr10	4146443	0.315032	1.31095e-14	9.66234e-09
Endothelial	cg13789214	chr8	117301772	0.280253	1.06462e-12	7.84675e-07
Endothelial	cg27512727	chr10	134235208	0.311933	2.89243e-25	2.13187e-19
Endothelial	cg22381128	chr11	69275403	0.264912	3.30931e-15	2.43913e-09
Endothelial	cg02405301	chr4	87888466	0.304934	5.31594e-12	3.91811e-06
Endothelial	cg03305017	chr7	151036715	0.264188	1.65493e-09	0.00121976
Endothelial	cg07650516	chr2	65088881	0.285273	1.11875e-16	8.24572e-11
Endothelial	cg02291020	chr10	81963408	0.257622	1.15888e-12	8.5415e-07
Endothelial	cg13080316	chr5	150114219	0.268654	1.67161e-15	1.23206e-09
Endothelial	cg03714633	chr5	179386846	0.268783	4.55354e-13	3.35618e-07
Endothelial	cg23392269	chr14	75963787	0.445167	1.75176e-17	1.29114e-11
Endothelial	cg10200297	chr14	75093973	0.315716	2.39949e-13	1.76854e-07
Endothelial	cg23778407	chr17	45277719	0.289841	1.09906e-16	8.1006e-11
Endothelial	cg24192909	chr8	8469173	0.294988	6.24919e-09	0.00460596
Endothelial	cg12150964	chr9	80457251	0.258535	3.48804e-14	2.57086e-08
Endothelial	cg21234471	chr9	92023797	0.314891	3.12472e-17	2.30308e-11
Endothelial	cg14108875	chr1	174911948	0.380651	1.8329e-17	1.35094e-11
Endothelial	cg13148429	chr18	46688124	0.359902	9.63495e-15	7.10144e-09
Endothelial	cg12152073	chr3	58024845	0.313931	3.93557e-19	2.90071e-13
Endothelial	cg07014190	chr1	32123870	0.268313	3.94951e-09	0.00291099
Endothelial	cg08145377	chr20	22327527	0.378872	4.32752e-15	3.1896e-09
Endothelial	cg24913776	chr7	18357248	0.278764	3.07365e-09	0.00226544
Endothelial	cg08912225	chr17	8189069	0.277031	2.2481e-19	1.65696e-13
Endothelial	cg17062696	chr6	111731931	0.294155	3.11698e-21	2.29737e-15
Endothelial	cg27596169	chr7	87947003	0.256127	2.05421e-11	1.51406e-05
Endothelial	cg17809353	chr2	20386466	0.286137	9.19369e-17	6.77621e-11
Endothelial	cg14135462	chr11	47995771	0.477579	3.1427e-29	2.31633e-23
Endothelial	cg09351156	chr6	18436845	0.258659	1.15268e-11	8.49583e-06
Endothelial	cg05546847	chr2	85975173	0.320672	3.15521e-13	2.32555e-07
Endothelial	cg13758331	chr2	111893676	0.267002	4.399e-21	3.24228e-15
Endothelial	cg00847691	chr8	37432323	0.266525	2.02908e-09	0.00149554
Endothelial	cg22745369	chr6	3517953	0.25767	2.70263e-09	0.00199198
Endothelial	cg10345716	chr18	19931103	0.316785	6.13127e-09	0.00451905
Endothelial	cg05550603	chr17	71287339	0.274675	1.8731e-15	1.38057e-09
Endothelial	cg13969197	chr1	27426176	0.326099	1.03734e-09	0.000764571
Endothelial	cg14205376	chr14	61456622	0.352525	1.18182e-10	8.71057e-05
Endothelial	cg03187795	chr16	23535137	0.256557	3.70515e-21	2.73088e-15
Endothelial	cg21295575	chr8	105352067	0.357606	6.37092e-13	4.69569e-07
Endothelial	cg00975624	chr3	159646501	0.3483	4.97916e-18	3.66989e-12
Endothelial	cg01042558	chr8	98464495	0.263374	4.95997e-09	0.00365574
Endothelial	cg25642069	chr8	144408230	0.267415	6.46828e-18	4.76744e-12
Endothelial	cg18036273	chr13	49228883	0.2695	1.47581e-10	0.000108775
Endothelial	cg10514675	chr10	130377717	0.350627	1.31534e-15	9.69472e-10
Endothelial	cg22706130	chr4	76624378	0.279306	1.67271e-21	1.23287e-15
Endothelial	cg07320380	chr11	123179170	0.346322	9.89006e-11	7.28947e-05
Endothelial	cg01172604	chr20	39212526	0.31187	2.69976e-18	1.98986e-12
Endothelial	cg09412975	chr1	218892376	0.30205	2.42208e-14	1.78519e-08
Endothelial	cg26458306	chr11	34361072	0.300946	6.93608e-14	5.11224e-08
Endothelial	cg01795160	chr9	95727505	0.314348	1.53175e-14	1.12898e-08
Endothelial	cg01867930	chr10	32355076	0.458884	2.67055e-24	1.96833e-18
Endothelial	cg08267159	chr4	120975274	0.275931	2.18283e-13	1.60886e-07
Endothelial	cg11671947	chr9	117568775	0.344398	8.80159e-17	6.48721e-11
Endothelial	cg20139630	chr15	40476003	0.320549	2.71358e-18	2.00004e-12
Endothelial	cg12327989	chr14	32675436	0.325361	1.43041e-16	1.05428e-10
Endothelial	cg01543570	chr3	15835938	0.35864	5.30373e-16	3.90912e-10
Endothelial	cg21908635	chr12	105142673	0.294896	1.55629e-09	0.00114706
Endothelial	cg25770393	chr11	78459659	0.250511	3.60461e-10	0.000265678
Endothelial	cg22443345	chr22	33941052	0.288902	2.98486e-19	2.19999e-13
Endothelial	cg11530262	chr21	43349556	0.252289	2.61568e-10	0.000192788
Endothelial	cg04850999	chr10	77872084	0.272458	7.58833e-09	0.00559298
Endothelial	cg12605333	chr22	44568203	0.289837	6.45911e-11	4.76069e-05
Endothelial	cg17847473	chr4	155905498	0.257728	1.01662e-10	7.49298e-05
Endothelial	cg21528715	chr16	10953868	0.26954	5.86086e-11	4.31974e-05
Endothelial	cg10392613	chr19	55836777	0.309315	1.93215e-11	1.42409e-05
Endothelial	cg05935904	chr6	170405014	0.296024	1.18268e-11	8.71695e-06
Endothelial	cg16786775	chr21	15854595	0.3169	1.26247e-13	9.30502e-08
Endothelial	cg06655097	chr4	177455600	0.356771	4.44836e-13	3.27867e-07
Endothelial	cg11362620	chr3	134262162	0.255508	6.01299e-10	0.000443188
Endothelial	cg22078702	chr2	32489886	0.344851	1.07083e-15	7.89253e-10
Endothelial	cg23323973	chr5	158832666	0.311429	7.70452e-14	5.67862e-08
Endothelial	cg04875041	chr1	12514747	0.308162	5.69643e-14	4.19855e-08
Endothelial	cg24956829	chr11	76397657	0.341271	2.5941e-12	1.91198e-06
Endothelial	cg25348655	chr7	17409912	0.60284	5.0865e-23	3.749e-17
Endothelial	cg15159247	chr19	2082122	0.276175	1.1444e-12	8.43481e-07
Endothelial	cg06933525	chr13	51485603	0.344189	1.35525e-18	9.98884e-13
Endothelial	cg18749387	chr4	147925334	0.251221	4.96461e-09	0.00365916
Endothelial	cg23735745	chr1	230248121	0.349947	1.30308e-13	9.60433e-08
Endothelial	cg20933946	chr15	96892116	0.301489	4.17274e-15	3.07552e-09
Endothelial	cg04233521	chr1	27743080	0.281347	4.99005e-15	3.67792e-09
Endothelial	cg11722578	chr16	11419616	0.296394	7.35283e-17	5.4194e-11
Endothelial	cg07894338	chr1	193655259	0.309598	1.83928e-11	1.35564e-05
Endothelial	cg08040660	chr7	150280567	0.252234	1.34409e-13	9.90665e-08
Endothelial	cg03682252	chr6	158401952	0.293566	6.96175e-15	5.13116e-09
Endothelial	cg19405484	chr8	29513210	0.41377	5.82239e-18	4.29139e-12
Endothelial	cg18409999	chr2	26992082	0.264191	1.35237e-14	9.96761e-09
Endothelial	cg17658888	chr14	99503809	0.393113	4.24578e-12	3.12935e-06
Endothelial	cg04322378	chr4	38524849	0.347023	9.57331e-16	7.05601e-10
Endothelial	cg19977428	chr19	35819985	0.280081	2.14898e-14	1.5839e-08
Endothelial	cg27417589	chr1	26049957	0.412478	1.8373e-12	1.35418e-06
Endothelial	cg01730970	chr1	27687074	0.440932	3.36359e-12	2.47913e-06
Endothelial	cg01573405	chr5	139653332	0.326058	1.86427e-12	1.37406e-06
Endothelial	cg05368370	chr2	172023927	0.254084	5.71179e-09	0.00420987
Endothelial	cg09289622	chr15	76041384	0.327785	1.93699e-13	1.42766e-07
Endothelial	cg02006660	chr5	150877206	0.321938	4.0324e-09	0.00297208
Endothelial	cg07737558	chr3	143013278	0.351728	5.53305e-17	4.07813e-11
Endothelial	cg09571369	chr3	150996563	0.275702	1.1622e-09	0.0008566
Endothelial	cg09573795	chr4	4863874	0.31622	2.12097e-11	1.56326e-05
Endothelial	cg06419398	chr11	59952352	0.340385	2.6897e-14	1.98244e-08
Endothelial	cg17995626	chr2	38405469	0.627158	1.38894e-23	1.02372e-17
Endothelial	cg06297863	chr6	29626990	0.297479	2.19762e-11	1.61976e-05
Endothelial	cg03076716	chr11	118190010	0.296931	1.60105e-11	1.18005e-05
Endothelial	cg00708718	chr3	4571750	0.413332	1.02798e-19	7.57672e-14
Endothelial	cg05434837	chr11	12063890	0.402585	2.01627e-12	1.48609e-06
Endothelial	cg05661278	chr13	115091427	0.291401	1.92729e-09	0.00142051
Endothelial	cg17875595	chr2	69085258	0.403393	1.79839e-17	1.32551e-11
Endothelial	cg18747561	chr7	12624860	0.361883	1.47585e-15	1.08777e-09
Endothelial	cg23103826	chr5	131795931	0.330291	3.50207e-17	2.5812e-11
Endothelial	cg25744433	chr16	83760920	0.312919	1.32751e-14	9.78438e-09
Endothelial	cg05611939	chr17	7920947	0.396144	1.0264e-17	7.56506e-12
Endothelial	cg25072336	chr17	43306802	0.267308	3.36025e-18	2.47667e-12
Endothelial	cg20947760	chr10	3392776	0.266778	4.50713e-21	3.32198e-15
Endothelial	cg20537531	chr15	39689402	0.255434	1.86547e-16	1.37494e-10
Endothelial	cg02423856	chr10	33795998	0.378585	3.48781e-15	2.57069e-09
Endothelial	cg08031790	chr17	28032758	0.360874	7.8994e-12	5.82225e-06
Endothelial	cg23786152	chr10	105610562	0.25543	1.74252e-12	1.28432e-06
Endothelial	cg10487201	chr10	24526847	0.253263	3.28643e-11	2.42226e-05
Endothelial	cg16073983	chr22	29781696	0.351932	7.71149e-10	0.000568375
Endothelial	cg13824500	chr10	114394236	0.27732	1.15606e-10	8.52077e-05
Endothelial	cg07357032	chr1	245019869	0.261586	6.52301e-15	4.80779e-09
Endothelial	cg12215393	chr11	67909677	0.292257	2.67002e-09	0.00196794
Endothelial	cg14562325	chr3	158526977	0.348637	2.55439e-17	1.88272e-11
Endothelial	cg07267547	chr15	67200651	0.39413	3.69962e-12	2.72681e-06
Endothelial	cg07954849	chr5	157651397	0.37651	1.50752e-19	1.11111e-13
Endothelial	cg12493116	chr1	6408192	0.380398	6.33662e-18	4.67041e-12
Endothelial	cg26105232	chr10	6105656	0.260251	3.17766e-10	0.000234209
Endothelial	cg04244818	chr6	17098990	0.289914	4.16748e-09	0.00307164
Endothelial	cg12720921	chr4	40310457	0.342367	7.44651e-14	5.48845e-08
Endothelial	cg07758482	chr2	119698268	0.271356	9.83133e-11	7.24619e-05
Endothelial	cg03953749	chr3	81887888	0.404496	6.64202e-18	4.8955e-12
Endothelial	cg15956247	chr7	75479840	0.287745	2.6207e-11	1.93159e-05
Endothelial	cg17050687	chr7	75505981	0.464162	2.55628e-16	1.88411e-10
Endothelial	cg12520621	chr18	55893739	0.32781	3.88471e-19	2.86323e-13
Endothelial	cg04531030	chr12	50932172	0.272259	4.95874e-12	3.65484e-06
Endothelial	cg00483239	chr17	58941311	0.337227	1.85725e-13	1.36888e-07
Endothelial	cg23560026	chr11	93271223	0.396156	2.04295e-21	1.50575e-15
Endothelial	cg01665433	chr20	56048940	0.280883	3.18548e-14	2.34786e-08
Endothelial	cg27548323	chr11	35294221	0.312423	1.52256e-14	1.12221e-08
Endothelial	cg05672540	chr20	8375030	0.250703	1.07115e-17	7.89491e-12
Endothelial	cg02183042	chr14	100762885	0.255685	9.90749e-16	7.30231e-10
Endothelial	cg11433866	chr12	115126908	0.269994	4.87942e-13	3.59638e-07
Endothelial	cg05727856	chr9	101892743	0.274149	6.64296e-15	4.89619e-09
Endothelial	cg23983453	chr5	92925524	0.318622	1.19108e-15	8.77882e-10
Endothelial	cg14386061	chr8	21771446	0.335189	8.08128e-19	5.95631e-13
Endothelial	cg10936879	chr10	74397277	0.319157	2.0311e-11	1.49702e-05
Endothelial	cg24035484	chr12	20000505	0.275151	1.3502e-20	9.95166e-15
Endothelial	cg00554993	chr14	23588616	0.310782	2.45063e-19	1.80623e-13
Endothelial	cg13804090	chr6	143105744	0.328728	1.94212e-19	1.43144e-13
Endothelial	cg04763057	chr5	95179625	0.442845	8.20679e-19	6.04882e-13
Endothelial	cg21404063	chr17	72957135	0.336904	3.87646e-13	2.85714e-07
Endothelial	cg04502834	chr4	26220119	0.308838	4.5257e-15	3.33567e-09
Endothelial	cg07925925	chr5	77825383	0.254544	5.0082e-09	0.00369129
Endothelial	cg03330979	chr2	149539833	0.303264	6.45027e-09	0.00475417
Endothelial	cg15736847	chr3	113473496	0.27571	2.12695e-12	1.56767e-06
Endothelial	cg16772064	chr2	33495871	0.283947	4.00938e-12	2.95511e-06
Endothelial	cg13030790	chr21	36421503	0.364634	5.16897e-13	3.80979e-07
Endothelial	cg20879720	chr5	77882295	0.348949	5.94021e-15	4.37823e-09
Endothelial	cg07939519	chr8	123608219	0.253165	1.12239e-10	8.27255e-05
Endothelial	cg09473208	chr12	4265598	0.268208	1.18711e-14	8.74959e-09
Endothelial	cg22392713	chr20	596267	0.325094	2.59194e-11	1.91039e-05
Endothelial	cg09906699	chr13	98019536	0.385207	1.82119e-11	1.34231e-05
Endothelial	cg12031524	chr8	82396390	0.291072	2.10567e-14	1.55198e-08
Endothelial	cg21583986	chr4	185754731	0.338638	1.55797e-12	1.1483e-06
Endothelial	cg07237979	chr11	1874017	0.25724	5.57952e-18	4.11238e-12
Endothelial	cg15552238	chr19	14785749	0.291052	4.90727e-17	3.6169e-11
Endothelial	cg20954870	chr5	173070254	0.273008	6.88421e-10	0.0005074
Endothelial	cg11322281	chr14	69208601	0.253428	1.29758e-14	9.5638e-09
Endothelial	cg14118850	chr2	10447890	0.285609	1.12633e-14	8.30161e-09
Endothelial	cg20559059	chr10	134178970	0.264627	1.94178e-12	1.43119e-06
Endothelial	cg10543380	chr1	59354515	0.253195	6.57017e-19	4.84254e-13
Endothelial	cg24774517	chr6	42742564	0.251339	1.44236e-13	1.06309e-07
Endothelial	cg05057515	chr16	89024657	0.26074	8.07672e-13	5.95294e-07
Endothelial	cg27145679	chr8	23100916	0.293402	2.19312e-13	1.61644e-07
Endothelial	cg02874031	chr12	106988340	0.319433	1.0755e-11	7.927e-06
Endothelial	cg25016493	chr12	2027076	0.251327	7.85967e-14	5.79297e-08
Endothelial	cg09238199	chr13	111097777	0.324043	4.98733e-19	3.67591e-13
Endothelial	cg22540115	chr2	72371477	0.322509	1.8626e-18	1.37283e-12
Endothelial	cg01565936	chr13	46954637	0.272688	1.58028e-11	1.16475e-05
Endothelial	cg15404483	chr10	7514048	0.491525	3.35873e-28	2.47555e-22
Endothelial	cg03649476	chr10	112169872	0.267812	2.30817e-12	1.70124e-06
Endothelial	cg10685628	chr1	46251517	0.298523	2.02728e-11	1.49421e-05
Endothelial	cg06111286	chr5	158757659	0.303367	5.82493e-10	0.000429327
Endothelial	cg02731237	chr1	48387877	0.279454	2.00838e-10	0.000148028
Endothelial	cg19225688	chr2	218990043	0.274098	4.25627e-15	3.13708e-09
Endothelial	cg26122975	chr12	94919997	0.346153	1.43085e-14	1.05461e-08
Endothelial	cg06569725	chr9	12818078	0.277836	5.77165e-09	0.00425399
Endothelial	cg14167506	chr20	13846827	0.269541	4.3592e-16	3.21295e-10
Endothelial	cg11993334	chr5	79418590	0.47442	8.12203e-19	5.98634e-13
Endothelial	cg14921479	chr17	66342543	0.336068	3.68187e-12	2.71372e-06
Endothelial	cg25578535	chr7	130098336	0.284188	1.72125e-13	1.26865e-07
Endothelial	cg03850957	chr20	16713359	0.270401	6.4436e-17	4.74926e-11
Endothelial	cg07793760	chr5	8176351	0.268652	2.84231e-11	2.09492e-05
Endothelial	cg07475825	chr6	84577581	0.304345	1.87579e-13	1.38255e-07
Endothelial	cg20061548	chr2	241566741	0.277029	1.80128e-17	1.32763e-11
Endothelial	cg23907975	chr15	96714458	0.412297	7.69416e-11	5.67098e-05
Endothelial	cg15272611	chr18	60441540	0.266285	6.4155e-16	4.72855e-10
Endothelial	cg24594504	chr6	13455261	0.307006	8.59172e-14	6.33253e-08
Endothelial	cg04871767	chr2	224795459	0.368592	2.55994e-16	1.8868e-10
Endothelial	cg03048622	chr6	125523162	0.391356	1.76457e-17	1.30058e-11
Endothelial	cg01987353	chr17	32569640	0.456076	7.02069e-17	5.1746e-11
Endothelial	cg04515608	chr11	48129067	0.267102	5.1564e-11	3.80052e-05
Endothelial	cg15378061	chr7	93638064	0.439557	6.68992e-20	4.93081e-14
Endothelial	cg17788475	chr3	186525220	0.309186	4.00289e-19	2.95033e-13
Endothelial	cg00211403	chr12	108525241	0.370283	1.17353e-17	8.64949e-12
Endothelial	cg07172573	chr13	113954414	0.272359	1.66118e-16	1.22437e-10
Endothelial	cg02832237	chr1	167607232	0.493678	3.40903e-18	2.51263e-12
Endothelial	cg10553969	chr14	52295311	0.273023	2.34033e-12	1.72494e-06
Endothelial	cg11888747	chr3	9821816	0.335649	4.70198e-18	3.4656e-12
Endothelial	cg22163391	chr5	158475419	0.334789	1.5529e-11	1.14456e-05
Endothelial	cg22697216	chr10	76874926	0.320834	6.39145e-13	4.71082e-07
Endothelial	cg27664407	chr16	5116674	0.272879	1.85024e-11	1.36372e-05
Endothelial	cg23818106	chr17	9939895	0.29332	1.65212e-11	1.2177e-05
Endothelial	cg24326382	chr7	127541446	0.252064	1.40822e-12	1.03793e-06
Endothelial	cg21421937	chr6	109644086	0.298843	8.33744e-17	6.14511e-11
Endothelial	cg18678599	chr1	247581456	0.294697	4.71771e-16	3.47719e-10
Endothelial	cg03008387	chr20	62089152	0.313939	7.60397e-09	0.00560451
Endothelial	cg24388310	chr5	169787781	0.432338	2.38112e-16	1.75501e-10
Endothelial	cg05266989	chr14	74296969	0.268862	3.61335e-14	2.66322e-08
Endothelial	cg04630141	chr3	14607952	0.328825	6.71117e-14	4.94647e-08
Endothelial	cg00539581	chr5	66477808	0.295105	1.21438e-23	8.95062e-18
Endothelial	cg18854765	chr1	74665362	0.264667	4.61646e-10	0.000340256
Endothelial	cg26417158	chr4	90810793	0.308576	1.65619e-15	1.2207e-09
Endothelial	cg17775490	chr20	45179354	0.358609	2.28478e-18	1.684e-12
Endothelial	cg21400802	chr1	153312501	0.31864	7.19472e-15	5.30287e-09
Endothelial	cg01307228	chr10	90152007	0.321853	1.57701e-14	1.16234e-08
Endothelial	cg03707749	chr12	86240461	0.341058	3.21529e-12	2.36983e-06
Endothelial	cg22543173	chr12	39681866	0.362749	3.84577e-12	2.83453e-06
Endothelial	cg26776551	chr13	51944507	0.250614	2.27798e-15	1.67898e-09
Endothelial	cg25372085	chr10	80528720	0.360694	1.09563e-18	8.07535e-13
Endothelial	cg26731058	chr5	81204782	0.273637	4.59195e-09	0.0033845
Endothelial	cg02904191	chr2	136901698	0.321033	6.98289e-13	5.14674e-07
Endothelial	cg18829405	chr3	128390184	0.268421	1.40843e-19	1.03808e-13
Endothelial	cg25638032	chr18	25712220	0.297022	3.03259e-10	0.000223517
Endothelial	cg15475485	chr21	43924037	0.322385	3.33253e-11	2.45624e-05
Endothelial	cg02661473	chr6	6798768	0.332979	4.38864e-19	3.23464e-13
Endothelial	cg26217483	chr13	113656010	0.25569	1.60108e-14	1.18008e-08
Endothelial	cg15886317	chr12	4228378	0.258803	7.47124e-14	5.50668e-08
Endothelial	cg26449538	chr8	116235096	0.319948	3.61005e-30	2.66078e-24
Endothelial	cg23200336	chr1	182273206	0.290644	2.62706e-16	1.93627e-10
Endothelial	cg19045948	chr9	129324105	0.268967	7.56308e-16	5.57437e-10
Endothelial	cg24332995	chr6	154482894	0.311349	2.54576e-13	1.87635e-07
Endothelial	cg23165415	chr2	113557375	0.338095	1.48739e-18	1.09628e-12
Endothelial	cg05581500	chr10	114940405	0.295756	6.28841e-16	4.63487e-10
Endothelial	cg25320889	chr17	66342532	0.254315	3.13098e-10	0.000230769
Endothelial	cg06233503	chr11	2812674	0.288636	3.10145e-12	2.28592e-06
Endothelial	cg00714854	chr2	105593105	0.307427	8.5572e-15	6.30708e-09
Endothelial	cg04250118	chr13	41930111	0.255214	9.62368e-10	0.000709314
Endothelial	cg06322557	chr3	8399147	0.265756	5.07859e-15	3.74317e-09
Endothelial	cg25365401	chr5	169075924	0.256644	5.07511e-09	0.00374061
Endothelial	cg16861615	chr10	90031307	0.43367	4.0951e-18	3.01829e-12
Endothelial	cg13675051	chr8	101315498	0.344629	9.5533e-13	7.04126e-07
Endothelial	cg00646813	chr4	38806025	0.355693	4.98551e-10	0.000367457
Endothelial	cg25269587	chr13	51289912	0.332124	4.18061e-18	3.08132e-12
Endothelial	cg24941435	chr6	159535051	0.275347	6.48303e-13	4.77832e-07
Endothelial	cg11116464	chr1	8651231	0.353233	6.74118e-20	4.96859e-14
Endothelial	cg24192157	chr6	106194673	0.371485	5.00048e-14	3.6856e-08
Endothelial	cg16652005	chr18	37184986	0.313853	5.63917e-17	4.15635e-11
Endothelial	cg10375559	chr13	60026399	0.317999	2.87769e-12	2.121e-06
Endothelial	cg17321346	chr2	68954175	0.435896	8.69979e-16	6.41218e-10
Endothelial	cg08328085	chr16	50717571	0.263911	1.37288e-10	0.000101188
Endothelial	cg01190484	chr6	30104593	0.301715	6.2911e-18	4.63686e-12
Endothelial	cg13530377	chr2	235902088	0.270696	1.55131e-15	1.14339e-09
Endothelial	cg21085744	chr12	27020210	0.391416	1.45675e-18	1.0737e-12
Endothelial	cg13320478	chr22	45692849	0.253387	3.29276e-15	2.42693e-09
Endothelial	cg04693437	chr10	8446659	0.335257	3.05068e-09	0.00224851
Endothelial	cg21422475	chr12	51890999	0.278383	2.32211e-21	1.71151e-15
Endothelial	cg12110262	chr10	94827200	0.418484	1.13208e-15	8.34401e-10
Endothelial	cg09230870	chr17	61216274	0.278883	1.71364e-10	0.000126304
Endothelial	cg03614159	chr1	180260316	0.287759	7.61878e-20	5.61542e-14
Endothelial	cg22185537	chr2	118817853	0.273398	1.3646e-09	0.00100578
Endothelial	cg24213248	chr2	236845381	0.314066	1.94534e-09	0.00143381
Endothelial	cg24086717	chr1	54154485	0.26995	1.24099e-14	9.14672e-09
Endothelial	cg06719359	chr2	110092518	0.291092	5.71652e-15	4.21336e-09
Endothelial	cg18563860	chr20	57583391	0.311469	3.14551e-19	2.3184e-13
Endothelial	cg05089035	chr10	72062288	0.373356	2.05201e-15	1.51244e-09
Endothelial	cg26972422	chr2	174449639	0.261326	3.2902e-15	2.42504e-09
Endothelial	cg15994792	chr12	14730525	0.333619	2.11811e-13	1.56116e-07
Endothelial	cg24309944	chr10	129731748	0.260555	9.84253e-16	7.25444e-10
Endothelial	cg09559348	chr12	122986111	0.329957	5.61587e-17	4.13918e-11
Endothelial	cg09530868	chr18	8603879	0.320514	1.49685e-14	1.10325e-08
Endothelial	cg10022788	chr19	3136019	0.344188	7.59262e-16	5.59614e-10
Endothelial	cg02370667	chr16	84029511	0.31174	2.59852e-13	1.91524e-07
Endothelial	cg09499095	chr2	241564943	0.289139	3.40249e-13	2.5078e-07
Endothelial	cg25336765	chr8	131008537	0.29192	3.91963e-18	2.88896e-12
Endothelial	cg09370153	chr5	39215190	0.296933	2.66171e-19	1.96181e-13
Endothelial	cg25945990	chr9	80572790	0.403265	3.3305e-10	0.000245475
Endothelial	cg02936049	chr3	141102599	0.262632	1.6168e-10	0.000119166
Endothelial	cg26049146	chr5	142985635	0.340524	1.35784e-17	1.00079e-11
Endothelial	cg03498995	chr20	30656899	0.491166	3.12849e-22	2.30585e-16
Endothelial	cg05639399	chr18	43802915	0.349902	1.11156e-14	8.19276e-09
Endothelial	cg19634252	chr4	38155144	0.253482	2.25857e-18	1.66468e-12
Endothelial	cg11462667	chr3	160698705	0.265533	7.3396e-13	5.40966e-07
Endothelial	cg14221852	chr3	197457184	0.298904	1.67248e-18	1.2327e-12
Endothelial	cg15384772	chr1	235107121	0.296444	7.68274e-17	5.66256e-11
Endothelial	cg12962778	chr12	54778312	0.392579	8.33094e-23	6.14032e-17
Endothelial	cg18892054	chr18	74765155	0.307953	7.71861e-16	5.689e-10
Endothelial	cg02659916	chr21	46461460	0.38902	3.37188e-14	2.48525e-08
Endothelial	cg18570243	chr2	242703672	0.271386	7.08011e-10	0.00052184
Endothelial	cg17338146	chr2	147142856	0.353552	1.35808e-13	1.00097e-07
Endothelial	cg18476689	chr5	32581687	0.263642	7.17216e-17	5.28624e-11
Endothelial	cg09032228	chr2	208929584	0.255262	3.45049e-12	2.54319e-06
Endothelial	cg06796314	chr10	7088654	0.379704	3.07388e-16	2.2656e-10
Endothelial	cg10967335	chr15	68301679	0.304889	1.94819e-18	1.43592e-12
Endothelial	cg13742779	chr12	76537605	0.34413	1.8042e-18	1.32979e-12
Endothelial	cg02428209	chr3	147059715	0.294991	3.73401e-09	0.00275215
Endothelial	cg00482119	chr15	63783392	0.353573	6.43435e-13	4.74243e-07
Endothelial	cg08815499	chr12	110937134	0.335029	1.58378e-15	1.16732e-09
Endothelial	cg06568346	chr20	44352696	0.288394	3.90883e-15	2.881e-09
Endothelial	cg07117012	chr12	50349522	0.332248	7.05561e-13	5.20034e-07
Endothelial	cg26696162	chr6	151709522	0.340789	1.06787e-16	7.8707e-11
Endothelial	cg00217293	chr15	50200296	0.293359	3.89086e-12	2.86776e-06
Endothelial	cg04188723	chr15	40096351	0.374174	2.76766e-14	2.0399e-08
Endothelial	cg03944495	chr5	147300781	0.366985	4.24804e-20	3.13102e-14
Endothelial	cg04516024	chr15	73044236	0.260247	1.96011e-11	1.4447e-05
Endothelial	cg26720491	chr1	167517766	0.536688	1.52614e-20	1.12484e-14
Endothelial	cg10583769	chr15	71481461	0.25352	1.41423e-11	1.04235e-05
Endothelial	cg26907532	chr13	31426041	0.476502	4.09617e-19	3.01908e-13
Endothelial	cg12004614	chr18	3482492	0.259037	5.11459e-11	3.76971e-05
Endothelial	cg17630073	chr8	131007500	0.477048	4.65301e-17	3.4295e-11
Endothelial	cg08778768	chr15	70052769	0.43872	9.75508e-22	7.18998e-16
Endothelial	cg16053443	chr3	195921147	0.252068	5.29637e-13	3.90369e-07
Endothelial	cg24369388	chr2	239291094	0.286754	2.46975e-11	1.82033e-05
Endothelial	cg22660904	chr8	41181793	0.266624	3.89892e-10	0.00028737
Endothelial	cg03543401	chr1	243410270	0.305664	6.36196e-17	4.68908e-11
Endothelial	cg26514961	chr12	94566784	0.41273	1.67104e-14	1.23164e-08
Endothelial	cg17499833	chr7	93690381	0.372072	2.78972e-18	2.05617e-12
Endothelial	cg22145559	chr20	57583009	0.332414	1.86333e-19	1.37336e-13
Endothelial	cg20779404	chr9	80719050	0.346114	3.2915e-12	2.426e-06
Endothelial	cg16303562	chr8	16050333	0.262526	1.53768e-09	0.00113335
Endothelial	cg17301248	chr12	112467203	0.255719	9.29212e-17	6.84876e-11
Endothelial	cg18399056	chr14	69509517	0.264952	2.1622e-12	1.59365e-06
Endothelial	cg19765377	chr10	82049858	0.305884	1.24805e-09	0.000919872
Endothelial	cg21503989	chr2	134005400	0.253214	2.01649e-11	1.48625e-05
Endothelial	cg09526889	chr3	150478275	0.27493	8.60441e-16	6.34188e-10
Endothelial	cg00793977	chr8	67042666	0.429526	7.57002e-20	5.57948e-14
Endothelial	cg24541187	chr10	104578980	0.464042	2.77115e-14	2.04247e-08
Endothelial	cg15055870	chr3	47308295	0.297124	5.62333e-18	4.14468e-12
Endothelial	cg12717995	chr18	10499521	0.47658	2.70208e-22	1.99157e-16
Endothelial	cg06669700	chr2	240509816	0.280118	1.71368e-11	1.26307e-05
Endothelial	cg05731788	chr1	90032655	0.384499	7.14646e-15	5.2673e-09
Endothelial	cg20054157	chr10	10837080	0.434898	9.13495e-21	6.73291e-15
Endothelial	cg10050207	chr14	81629527	0.326419	3.25079e-12	2.396e-06
Endothelial	cg01516645	chr1	28471495	0.319064	1.36857e-14	1.00871e-08
Endothelial	cg02841912	chr6	152955983	0.252484	4.4407e-22	3.27302e-16
Endothelial	cg00478886	chr6	5125918	0.283075	1.04989e-10	7.73818e-05
Endothelial	cg18358965	chr18	56468042	0.265755	1.56567e-09	0.00115398
Endothelial	cg24848259	chr1	223827339	0.301414	6.4208e-17	4.73245e-11
Endothelial	cg26121149	chr19	15002202	0.260814	2.82645e-10	0.000208323
Endothelial	cg25240964	chr4	79339974	0.251417	1.2323e-10	9.08266e-05
Endothelial	cg15630755	chr8	107604418	0.305505	1.89921e-19	1.39981e-13
Endothelial	cg20003058	chr10	26726503	0.312893	2.07134e-15	1.52668e-09
Endothelial	cg21926782	chr3	49459909	0.264592	3.20778e-12	2.36429e-06
Endothelial	cg18972765	chr13	113422671	0.256853	2.40972e-14	1.77608e-08
Endothelial	cg00278517	chr6	167070616	0.336112	3.49727e-17	2.57766e-11
Endothelial	cg07349094	chr2	100759014	0.275003	5.60622e-11	4.13207e-05
Endothelial	cg23951044	chr8	74582660	0.385284	3.7902e-17	2.79356e-11
Endothelial	cg05103220	chr8	124294898	0.273319	3.38879e-20	2.49771e-14
Endothelial	cg09865411	chr18	24019173	0.332757	1.27879e-12	9.42529e-07
Endothelial	cg05784996	chr18	10787643	0.386983	1.30796e-12	9.64033e-07
Endothelial	cg08472008	chr4	3531603	0.355894	6.80922e-16	5.01873e-10
Endothelial	cg04595884	chr17	58870064	0.276756	2.04152e-09	0.0015047
Endothelial	cg10458446	chr2	238500325	0.312109	1.75966e-11	1.29696e-05
Endothelial	cg19449948	chr15	96891476	0.324069	2.56776e-10	0.000189256
Endothelial	cg07285490	chr1	32071681	0.299159	1.56505e-19	1.15352e-13
Endothelial	cg10328118	chr13	50217317	0.35943	7.53754e-18	5.55554e-12
Endothelial	cg12422351	chr1	95201226	0.275546	1.37797e-13	1.01563e-07
Endothelial	cg21632975	chr19	46456210	0.283601	1.41368e-26	1.04195e-20
Endothelial	cg04727682	chr1	249099438	0.37618	3.26175e-13	2.40408e-07
Endothelial	cg02544380	chr1	206946134	0.262156	1.90906e-14	1.40707e-08
Endothelial	cg01418934	chr1	184775699	0.313057	7.84745e-21	5.78396e-15
Endothelial	cg08144981	chr5	79536314	0.313016	1.41572e-19	1.04346e-13
Endothelial	cg25684151	chr8	126588554	0.396518	7.59579e-23	5.59848e-17
Endothelial	cg20305095	chr2	225388487	0.302241	4.31373e-10	0.000317944
Endothelial	cg21052905	chr21	34383810	0.269937	2.77618e-13	2.04618e-07
Endothelial	cg03398435	chr6	135602552	0.373434	1.62191e-18	1.19543e-12
Endothelial	cg16118986	chr15	36501262	0.326196	1.19546e-20	8.81114e-15
Endothelial	cg11670269	chr6	37588605	0.332114	9.03238e-21	6.65731e-15
Endothelial	cg12712122	chr6	88435312	0.358091	1.27287e-19	9.38167e-14
Endothelial	cg06036471	chr10	93861385	0.264746	2.35175e-10	0.000173336
Endothelial	cg10105218	chr1	111414984	0.268366	3.42276e-18	2.52275e-12
Endothelial	cg08840164	chr10	17551207	0.319588	8.15401e-12	6.00991e-06
Endothelial	cg07521825	chr2	169928858	0.263137	6.22238e-09	0.0045862
Endothelial	cg20667964	chr7	139553002	0.270161	3.81449e-11	2.81147e-05
Endothelial	cg00310622	chr18	77553300	0.387322	2.38115e-23	1.75502e-17
Endothelial	cg14140920	chr8	30002430	0.487438	1.25023e-26	9.2148e-21
Endothelial	cg09888840	chr11	57252371	0.349561	4.12214e-20	3.03823e-14
Endothelial	cg00916899	chr20	35944932	0.2747	1.33872e-08	0.00986701
Endothelial	cg06123179	chr13	81447974	0.38624	3.41758e-18	2.51893e-12
Endothelial	cg04262623	chr7	70185368	0.392914	1.7262e-12	1.27229e-06
Endothelial	cg01833991	chr20	11250877	0.26366	1.74387e-11	1.28532e-05
Endothelial	cg02696960	chr8	19554461	0.252906	2.39033e-10	0.000176179
Endothelial	cg11853697	chr20	60510235	0.331743	2.903e-09	0.00213965
Endothelial	cg21021168	chr4	140975098	0.28513	2.12173e-14	1.56382e-08
Endothelial	cg04754128	chr6	111733677	0.260724	1.4121e-14	1.04079e-08
Endothelial	cg08462501	chr4	38138950	0.289323	9.73311e-16	7.17379e-10
Endothelial	cg01684248	chr16	86536239	0.275604	2.02285e-14	1.49094e-08
Endothelial	cg05599723	chr1	12241073	0.270204	2.26602e-10	0.000167017
Endothelial	cg06876053	chr11	9810051	0.296811	2.10227e-12	1.54948e-06
Endothelial	cg19176541	chr13	43882349	0.407388	4.53002e-18	3.33885e-12
Endothelial	cg20630456	chr18	43542576	0.462395	2.17721e-24	1.60472e-18
Endothelial	cg02650522	chr1	17603221	0.27621	1.8107e-11	1.33458e-05
Endothelial	cg06164122	chr13	99909260	0.262985	1.53489e-16	1.13129e-10
Endothelial	cg26986283	chr5	36153932	0.356051	1.18523e-08	0.00873575
Endothelial	cg09207372	chr8	38763116	0.312742	1.84468e-17	1.35962e-11
Endothelial	cg13769596	chr10	45432795	0.283326	5.21936e-18	3.84693e-12
Endothelial	cg14734721	chr10	30777643	0.275182	1.21397e-11	8.94757e-06
Endothelial	cg13387131	chr13	36915978	0.258206	5.39896e-12	3.9793e-06
Endothelial	cg14384488	chr22	37670808	0.468815	2.25729e-18	1.66374e-12
Endothelial	cg01280390	chr8	19363452	0.299167	7.55461e-09	0.00556813
Endothelial	cg14002027	chr18	76637503	0.322077	6.71438e-10	0.000494883
Endothelial	cg13647536	chr7	27260466	0.269098	1.2001e-08	0.00884535
Endothelial	cg03237699	chr20	48838080	0.26709	1.45828e-09	0.00107482
Endothelial	cg14850568	chr5	71673985	0.260366	6.67783e-09	0.00492189
Endothelial	cg27523193	chr21	44167104	0.288312	3.90086e-12	2.87513e-06
Endothelial	cg00574801	chr20	43990595	0.305144	8.24986e-12	6.08056e-06
Endothelial	cg25196158	chr1	214152979	0.309842	2.96617e-14	2.18621e-08
Endothelial	cg04856678	chr8	59067871	0.353659	3.77932e-19	2.78554e-13
Endothelial	cg09858736	chr12	66466417	0.300123	4.31926e-14	3.18351e-08
Endothelial	cg09169413	chr12	48103670	0.307203	9.76021e-18	7.19376e-12
Endothelial	cg25902415	chr8	29211863	0.294243	4.86573e-11	3.58628e-05
Endothelial	cg05743220	chr17	72620160	0.279067	2.93025e-16	2.15974e-10
Endothelial	cg12882503	chr13	113646693	0.328926	2.09881e-15	1.54692e-09
Endothelial	cg14339738	chr8	117672859	0.380741	2.84808e-11	2.09918e-05
Endothelial	cg23117180	chr1	157973398	0.337324	1.58959e-13	1.17161e-07
Endothelial	cg23545556	chr6	6928585	0.361765	4.29729e-16	3.16732e-10
Endothelial	cg21374459	chr4	106080109	0.287383	3.20921e-22	2.36535e-16
Endothelial	cg18177548	chr2	226329535	0.283857	2.47497e-09	0.00182418
Endothelial	cg00744506	chr1	161973606	0.330707	9.37862e-14	6.91251e-08
Endothelial	cg17677968	chr12	121100923	0.415344	1.35299e-18	9.97219e-13
Endothelial	cg26509305	chr2	28083763	0.275955	1.26541e-14	9.3267e-09
Endothelial	cg15423654	chr1	158217942	0.341692	1.66932e-15	1.23037e-09
Endothelial	cg03445932	chr3	137942206	0.258321	4.42049e-13	3.25812e-07
Endothelial	cg14184400	chr3	49460057	0.278472	2.40943e-11	1.77587e-05
Endothelial	cg11587583	chr3	152528170	0.255951	3.49949e-11	2.5793e-05
Endothelial	cg24212377	chr11	73110989	0.266366	1.78282e-21	1.31403e-15
Endothelial	cg12656085	chr2	85173360	0.276086	7.5461e-10	0.000556185
Endothelial	cg17914584	chr13	32936865	0.472001	2.1138e-21	1.55798e-15
Endothelial	cg10737511	chr15	52796163	0.291288	7.30467e-18	5.38391e-12
Endothelial	cg24373619	chr10	96059372	0.426049	1.5165e-17	1.11773e-11
Endothelial	cg08304487	chr11	121306875	0.311065	2.92928e-18	2.15903e-12
Endothelial	cg18299020	chr5	158310837	0.307193	1.88072e-09	0.00138618
Endothelial	cg18035664	chr3	101598927	0.361952	9.76488e-15	7.1972e-09
Endothelial	cg07366916	chr19	52239543	0.28637	1.47877e-15	1.08993e-09
Endothelial	cg04903089	chr6	32905190	0.297223	1.28781e-14	9.4918e-09
Endothelial	cg07166064	chr6	167047310	0.387387	8.81403e-19	6.49638e-13
Endothelial	cg13213011	chr10	25367765	0.426196	1.31586e-20	9.69854e-15
Endothelial	cg15645309	chr14	75988747	0.302306	1.55538e-11	1.14639e-05
Endothelial	cg13465852	chr17	27942115	0.313572	3.99425e-19	2.94397e-13
Endothelial	cg17737314	chr1	44114355	0.377228	1.11448e-11	8.21425e-06
Endothelial	cg04104358	chr11	12180973	0.312915	1.10805e-09	0.000816686
Endothelial	cg02844810	chr1	208345500	0.2582	4.97056e-15	3.66355e-09
Endothelial	cg15215155	chr7	128473311	0.286262	1.83992e-14	1.35612e-08
Endothelial	cg08969950	chr5	92929679	0.404464	1.65846e-12	1.22237e-06
Endothelial	cg09296270	chr2	65087288	0.386325	2.22667e-17	1.64117e-11
Endothelial	cg19398349	chr7	69642889	0.330849	2.32979e-13	1.71717e-07
Endothelial	cg04394450	chr9	7935705	0.386965	2.31556e-12	1.70668e-06
Endothelial	cg06893264	chr21	46532425	0.255759	1.47403e-10	0.000108643
Endothelial	cg27490143	chr7	95265753	0.276753	9.53009e-09	0.00702416
Endothelial	cg06150841	chr1	61606693	0.368732	9.56031e-13	7.04643e-07
Endothelial	cg27278221	chr3	31766422	0.362863	1.5748e-14	1.1607e-08
Endothelial	cg03784625	chr3	53214866	0.283699	1.27268e-16	9.3803e-11
Endothelial	cg20390245	chr7	45255724	0.254296	1.15984e-08	0.00854857
Endothelial	cg07330288	chr17	19977156	0.48401	3.02593e-21	2.23026e-15
Endothelial	cg01292394	chr12	321723	0.33992	6.93031e-15	5.10799e-09
Endothelial	cg21334002	chr6	146185275	0.289693	1.11257e-15	8.20021e-10
Endothelial	cg18637832	chr4	119890132	0.305337	1.51581e-09	0.00111723
Endothelial	cg26167603	chr20	23206181	0.327114	3.85471e-12	2.84112e-06
Endothelial	cg05847388	chr2	216745892	0.285466	9.9571e-13	7.33888e-07
Endothelial	cg17855943	chr1	249111461	0.357131	1.94497e-19	1.43354e-13
Endothelial	cg14685461	chr3	113830265	0.25563	1.15753e-16	8.53159e-11
Endothelial	cg03461120	chr10	95226308	0.257352	3.78142e-10	0.000278709
Endothelial	cg08845659	chr2	55727415	0.289434	1.70028e-11	1.25319e-05
Endothelial	cg04134539	chr9	97623475	0.349655	2.34617e-19	1.72925e-13
Endothelial	cg15893925	chr6	134758804	0.407454	4.04169e-18	2.97893e-12
Endothelial	cg26021849	chr1	223883800	0.356961	6.46888e-18	4.76789e-12
Endothelial	cg10404643	chr11	8718658	0.255113	1.24786e-20	9.19733e-15
Endothelial	cg26126031	chr22	30666747	0.260665	2.39605e-12	1.76601e-06
Endothelial	cg07211884	chr7	47709221	0.309252	4.75128e-14	3.50193e-08
Endothelial	cg13321914	chr16	80779008	0.288217	6.56704e-09	0.00484024
Endothelial	cg17454298	chr2	217802190	0.268579	2.86395e-10	0.000211088
Endothelial	cg11681041	chr18	60860289	0.334228	1.15373e-11	8.50358e-06
Endothelial	cg05507848	chr11	46692773	0.410427	1.1206e-18	8.2594e-13
Endothelial	cg21232181	chr1	214483548	0.430231	5.01864e-09	0.00369899
Endothelial	cg16621486	chr5	114820148	0.274259	1.45798e-10	0.000107461
Endothelial	cg26280457	chr1	110428428	0.320119	4.69051e-18	3.45714e-12
Endothelial	cg23197964	chr16	12638064	0.266544	1.08939e-15	8.02933e-10
Endothelial	cg01256213	chr7	55493360	0.317045	1.06677e-19	7.8626e-14
Endothelial	cg20487608	chr6	15288126	0.328556	1.68264e-19	1.24019e-13
Endothelial	cg11163763	chr2	146450732	0.39501	2.89729e-17	2.13545e-11
Endothelial	cg22651852	chr3	30203073	0.293626	9.07133e-13	6.68603e-07
Endothelial	cg14297313	chr18	43543220	0.287938	2.11244e-13	1.55697e-07
Endothelial	cg15074532	chr4	141711114	0.325915	2.5277e-11	1.86304e-05
Endothelial	cg03478765	chr7	108056805	0.311995	5.32587e-16	3.92544e-10
Endothelial	cg00543474	chr10	134260981	0.314693	1.19073e-13	8.7763e-08
Endothelial	cg15202848	chr11	64618819	0.294957	1.35727e-09	0.00100037
Endothelial	cg09117588	chr8	23396373	0.338878	1.23053e-09	0.000906961
Endothelial	cg15606135	chr12	55378169	0.259066	1.91641e-10	0.000141249
Endothelial	cg27409651	chr11	61125001	0.389692	9.00411e-22	6.63648e-16
Endothelial	cg17168057	chr15	78380342	0.253272	2.04237e-15	1.50533e-09
Endothelial	cg05129505	chr1	45637913	0.329862	2.36219e-13	1.74105e-07
Endothelial	cg13205244	chr2	113465627	0.251421	2.00785e-21	1.47989e-15
Endothelial	cg15721584	chr3	181326755	0.27825	1.07394e-11	7.91547e-06
Endothelial	cg11424450	chr19	17502885	0.279314	2.05016e-15	1.51107e-09
Endothelial	cg01927645	chr15	75423359	0.336599	2.08597e-16	1.53746e-10
Endothelial	cg12159331	chr7	135598289	0.322951	6.89627e-22	5.08289e-16
Endothelial	cg25978130	chr7	129665923	0.38566	2.24779e-16	1.65673e-10
Endothelial	cg20332306	chr3	177051579	0.308282	1.30698e-21	9.63312e-16
Endothelial	cg12377220	chr16	70771627	0.269237	5.03259e-11	3.70927e-05
Endothelial	cg09008201	chr6	72170635	0.288184	5.52139e-13	4.06954e-07
Endothelial	cg11340328	chr3	153011352	0.36879	4.79499e-10	0.000353415
Endothelial	cg07916304	chr2	25502340	0.257306	4.49386e-14	3.3122e-08
Endothelial	cg25730711	chr22	50062305	0.310066	2.51171e-13	1.85125e-07
Endothelial	cg03095503	chr22	50979643	0.401249	9.39309e-13	6.92318e-07
Endothelial	cg10140197	chr1	95186105	0.387372	1.0569e-22	7.78991e-17
Endothelial	cg02853355	chr16	85132373	0.370501	2.61457e-10	0.000192707
Endothelial	cg04889100	chr17	66342801	0.357926	2.30389e-12	1.69808e-06
Endothelial	cg17528251	chr14	91476161	0.358215	2.65812e-15	1.95917e-09
Endothelial	cg00576000	chr3	121952029	0.255018	1.06574e-09	0.000785501
Endothelial	cg06223856	chr1	36272405	0.268093	1.17177e-22	8.63652e-17
Endothelial	cg13586051	chr3	58200471	0.28525	2.26026e-12	1.66592e-06
Endothelial	cg26886976	chr17	72588412	0.266677	2.10788e-13	1.55361e-07
Endothelial	cg21239865	chr10	49956626	0.309472	1.40455e-19	1.03522e-13
Endothelial	cg14566578	chr16	21171470	0.257138	8.83521e-11	6.51199e-05
Endothelial	cg16970323	chr20	42697667	0.343679	6.77394e-12	4.99273e-06
Endothelial	cg11016910	chr1	8517952	0.317964	7.97929e-11	5.88114e-05
Endothelial	cg23282441	chr10	73533927	0.28446	7.30956e-10	0.000538751
Endothelial	cg10852431	chr4	151165895	0.372606	2.41963e-16	1.78339e-10
Endothelial	cg14164242	chr16	83839739	0.250534	6.88296e-12	5.07308e-06
Endothelial	cg01611017	chr14	95780344	0.338107	1.1986e-12	8.83428e-07
Endothelial	cg18118893	chr11	102327308	0.36136	2.8062e-21	2.06831e-15
Endothelial	cg17699100	chr10	45420996	0.276631	1.439e-09	0.00106062
Endothelial	cg23010118	chr6	44349784	0.345869	9.57196e-16	7.05501e-10
Endothelial	cg14525058	chr10	134236118	0.306	6.04432e-10	0.000445497
Endothelial	cg16509569	chr12	54891634	0.365596	7.73482e-15	5.70095e-09
Endothelial	cg08588180	chr6	25138905	0.282916	6.85242e-14	5.05057e-08
Endothelial	cg04473346	chr6	10643875	0.369505	3.00179e-14	2.21247e-08
Endothelial	cg25424310	chr6	90220046	0.323084	3.43447e-14	2.53138e-08
Endothelial	cg23512079	chr2	31349757	0.258694	3.29927e-11	2.43172e-05
Endothelial	cg01396079	chr1	42601304	0.34937	1.10583e-09	0.000815052
Endothelial	cg24777274	chr11	10639183	0.349671	3.22956e-16	2.38035e-10
Endothelial	cg16152137	chr17	29700948	0.268742	3.77899e-13	2.78531e-07
Endothelial	cg23558456	chr1	45262537	0.25154	8.8907e-09	0.00655289
Endothelial	cg02684341	chr13	21644106	0.446727	6.01605e-13	4.43413e-07
Endothelial	cg03337475	chr8	142245835	0.33501	3.96016e-09	0.00291883
Endothelial	cg24355908	chr2	69746248	0.321444	7.21237e-16	5.31588e-10
Endothelial	cg20703878	chr3	113350168	0.380365	1.50991e-18	1.11288e-12
Endothelial	cg08727316	chr10	24545715	0.288895	3.09485e-10	0.000228106
Endothelial	cg23945334	chr1	15738831	0.282781	8.3639e-10	0.000616461
Endothelial	cg12646945	chr17	70507020	0.299132	3.81521e-09	0.002812
Endothelial	cg01683757	chr5	169720600	0.372814	1.71242e-19	1.26214e-13
Endothelial	cg24098807	chr17	66599246	0.285365	1.10002e-15	8.10772e-10
Endothelial	cg11019853	chr10	135107677	0.250053	8.45743e-12	6.23355e-06
Endothelial	cg00769356	chr4	109465916	0.548676	4.16437e-20	3.06935e-14
Endothelial	cg08380850	chr14	100605006	0.278672	4.8195e-14	3.55221e-08
Endothelial	cg26877678	chr17	25856540	0.299269	5.45214e-09	0.0040185
Endothelial	cg07257121	chr8	25895095	0.440548	2.2111e-17	1.62969e-11
Endothelial	cg09365147	chr6	111738477	0.257675	5.70834e-09	0.00420733
Endothelial	cg10465805	chr8	134911885	0.470793	1.76028e-24	1.29741e-18
Endothelial	cg15980076	chr10	94822747	0.32763	4.67832e-20	3.44816e-14
Endothelial	cg22270593	chr5	169757829	0.349044	7.83708e-15	5.77632e-09
Endothelial	cg00902133	chr4	109464873	0.309578	5.27637e-15	3.88895e-09
Endothelial	cg03764313	chr8	101774939	0.260566	1.74869e-10	0.000128887
Endothelial	cg18123763	chr3	156782166	0.321317	2.26937e-13	1.67264e-07
Endothelial	cg22092128	chr18	7417950	0.260529	1.03252e-08	0.00761019
Endothelial	cg02390801	chr15	74528565	0.277009	7.06489e-12	5.20718e-06
Endothelial	cg20351875	chr12	65015547	0.488601	1.77891e-20	1.31114e-14
Endothelial	cg02021812	chr6	92193342	0.265829	1.49702e-11	1.10338e-05
Endothelial	cg20169988	chr1	153330776	0.33623	3.18396e-14	2.34674e-08
Endothelial	cg13762385	chr10	75666539	0.379301	2.41935e-19	1.78318e-13
Endothelial	cg16730194	chr10	7088771	0.346709	9.65049e-20	7.11289e-14
Endothelial	cg00549876	chr16	85890442	0.337526	2.36435e-16	1.74264e-10
Endothelial	cg15821498	chr14	32498045	0.260523	1.51993e-11	1.12027e-05
Endothelial	cg02481842	chr4	54374817	0.315381	2.41375e-14	1.77905e-08
Endothelial	cg08451988	chr6	161790663	0.329674	4.36288e-17	3.21566e-11
Endothelial	cg14528056	chr1	155194782	0.379308	2.91426e-12	2.14795e-06
Endothelial	cg26959257	chr11	124711848	0.251917	3.8343e-09	0.00282607
Endothelial	cg05549818	chr6	152279742	0.272383	5.74962e-12	4.23775e-06
Endothelial	cg16873386	chr22	38820214	0.259496	4.28486e-12	3.15816e-06
Endothelial	cg05971199	chr17	54871406	0.324747	1.73785e-12	1.28088e-06
Endothelial	cg25674286	chr1	112046915	0.263745	7.2296e-09	0.00532858
Endothelial	cg12469809	chr18	74240034	0.290261	1.23759e-11	9.12165e-06
Endothelial	cg12937434	chr17	56405948	0.32892	7.69729e-13	5.67329e-07
Endothelial	cg13540548	chr19	16424005	0.275263	6.88106e-10	0.000507168
Endothelial	cg20477147	chr20	57265991	0.317142	1.98791e-11	1.46519e-05
Endothelial	cg15791719	chr1	90354310	0.254443	2.36761e-11	1.74505e-05
Endothelial	cg26236329	chr11	57200325	0.33647	4.83564e-24	3.56411e-18
Endothelial	cg20698200	chr2	204805097	0.262449	4.78232e-11	3.52481e-05
Endothelial	cg09388397	chr1	212429595	0.261603	8.80209e-11	6.48758e-05
Endothelial	cg25654653	chr6	133035266	0.251078	6.4619e-10	0.000476274
Endothelial	cg18971756	chr2	219155790	0.270427	1.90058e-15	1.40082e-09
Endothelial	cg21541638	chr3	61236016	0.271142	2.1206e-09	0.00156299
Endothelial	cg10296205	chr6	159084032	0.37502	9.36928e-12	6.90563e-06
Endothelial	cg03404427	chr11	72325426	0.296929	2.03107e-16	1.497e-10
Endothelial	cg22382309	chr9	95726447	0.33706	1.47043e-18	1.08378e-12
Endothelial	cg19669531	chr16	89182231	0.307987	1.69985e-17	1.25287e-11
Endothelial	cg16505233	chr3	5239311	0.371014	4.89268e-20	3.60615e-14
Endothelial	cg00031042	chr6	158254767	0.46337	1.26549e-18	9.32726e-13
Endothelial	cg12493761	chr12	43253257	0.288895	4.25558e-12	3.13657e-06
Endothelial	cg09328921	chr1	221341100	0.405548	2.21869e-24	1.63529e-18
Endothelial	cg22824497	chr11	36448722	0.399634	3.85114e-17	2.83848e-11
Endothelial	cg05669832	chr2	37545562	0.500546	8.23616e-21	6.07046e-15
Endothelial	cg21093052	chr6	38048627	0.256021	6.60529e-09	0.00486843
Endothelial	cg17863875	chr13	42118988	0.346301	1.88487e-22	1.38924e-16
Endothelial	cg00048586	chr2	107281364	0.348564	2.42182e-14	1.785e-08
Endothelial	cg08527797	chr12	53730072	0.273118	5.22485e-17	3.85097e-11
Endothelial	cg23979983	chr4	107597761	0.316383	2.38277e-15	1.75622e-09
Endothelial	cg14088811	chr11	47399994	0.344369	1.95415e-13	1.44031e-07
Endothelial	cg07945473	chr8	81934123	0.403463	3.08835e-12	2.27627e-06
Endothelial	cg17620101	chr12	6752881	0.384187	2.8194e-19	2.07804e-13
Endothelial	cg01507424	chr12	58329015	0.254773	1.04823e-11	7.72596e-06
Endothelial	cg04767841	chr16	85656678	0.257996	1.21582e-23	8.96124e-18
Endothelial	cg12182514	chr2	18681831	0.471521	4.19872e-18	3.09466e-12
Endothelial	cg06065996	chr1	28306492	0.290759	5.2233e-12	3.84983e-06
Endothelial	cg01812822	chr19	8565520	0.285046	7.19414e-17	5.30244e-11
Endothelial	cg02785006	chr13	101195160	0.331808	1.04756e-13	7.72103e-08
Endothelial	cg25817165	chr18	72167213	0.316937	7.81957e-10	0.000576341
Endothelial	cg13041597	chr2	2685798	0.295085	9.55034e-11	7.03908e-05
Endothelial	cg01952255	chr2	161407874	0.257585	2.17547e-17	1.60343e-11
Endothelial	cg05160814	chr10	97157506	0.453163	1.8063e-20	1.33133e-14
Endothelial	cg00320288	chr16	85863167	0.312601	1.74275e-10	0.00012845
Endothelial	cg13901779	chr6	135506633	0.295528	8.84916e-09	0.00652227
Endothelial	cg26065247	chr7	37734052	0.362606	4.78379e-13	3.52589e-07
Endothelial	cg03648784	chr6	30659345	0.255857	8.19296e-11	6.03862e-05
Endothelial	cg01869896	chr1	40420299	0.281927	4.48174e-11	3.30327e-05
Endothelial	cg15154628	chr7	76871793	0.309002	1.83266e-10	0.000135076
Endothelial	cg24990056	chr6	31644213	0.256279	4.90038e-13	3.61183e-07
Endothelial	cg20069203	chr3	171860277	0.422424	6.6315e-11	4.88775e-05
Endothelial	cg24418947	chr1	46836023	0.269012	1.19239e-18	8.78854e-13
Endothelial	cg17660211	chr12	47532917	0.261818	3.6413e-09	0.00268382
Endothelial	cg11197281	chr15	90324455	0.289377	2.00747e-14	1.47961e-08
Endothelial	cg24619709	chr7	128580694	0.379469	1.08851e-14	8.02289e-09
Endothelial	cg26723054	chr16	85650522	0.344691	5.26925e-18	3.8837e-12
Endothelial	cg21625445	chr2	86225906	0.27401	9.26649e-09	0.00682987
Endothelial	cg05515347	chr18	51783485	0.31189	2.41568e-10	0.000178048
Endothelial	cg20469744	chr13	43949447	0.297549	1.04966e-17	7.73651e-12
Endothelial	cg09409838	chr12	51403116	0.342938	2.12078e-15	1.56312e-09
Endothelial	cg12774429	chr14	21853470	0.329769	9.82791e-17	7.24366e-11
Endothelial	cg12883652	chr3	30535505	0.355274	8.17044e-11	6.02202e-05
Endothelial	cg21464454	chr7	106598386	0.447932	1.41998e-17	1.0466e-11
Endothelial	cg11739152	chr1	60162642	0.356342	3.09808e-17	2.28344e-11
Endothelial	cg10746530	chr20	21551845	0.341065	2.02514e-14	1.49263e-08
Endothelial	cg05281407	chr1	204285551	0.303451	4.22639e-20	3.11506e-14
Endothelial	cg04050301	chr7	41856013	0.305497	9.44143e-16	6.95881e-10
Endothelial	cg20764656	chr14	65410479	0.307091	3.67542e-18	2.70897e-12
Endothelial	cg27135715	chr8	131340369	0.290752	5.87219e-13	4.3281e-07
Endothelial	cg13914531	chr7	128579876	0.290812	3.32766e-18	2.45265e-12
Endothelial	cg04325017	chr18	41906386	0.445671	2.66001e-26	1.96056e-20
Endothelial	cg15202304	chr3	119278515	0.268481	1.01641e-12	7.49147e-07
Endothelial	cg04018624	chr10	73650121	0.313597	5.8295e-22	4.29663e-16
Endothelial	cg24097496	chr1	26615344	0.257621	1.1186e-10	8.24463e-05
Endothelial	cg00389614	chr1	117046471	0.337326	3.62313e-15	2.67043e-09
Endothelial	cg21578596	chr6	32906460	0.406758	1.22395e-16	9.02112e-11
Endothelial	cg11375638	chr17	67095769	0.375664	2.28017e-20	1.6806e-14
Endothelial	cg11544308	chr1	59320324	0.285333	1.16138e-18	8.55994e-13
Endothelial	cg09347035	chr14	93117002	0.277875	7.52991e-16	5.54992e-10
Endothelial	cg05294112	chr13	112617069	0.280219	6.80714e-16	5.0172e-10
Endothelial	cg14220170	chr3	36966224	0.259924	6.8382e-12	5.04009e-06
Endothelial	cg01757544	chr7	105320800	0.258652	2.46685e-10	0.000181819
Endothelial	cg06567290	chr11	118900111	0.42189	1.0006e-18	7.37495e-13
Endothelial	cg20339715	chr8	27757965	0.309015	4.9808e-11	3.6711e-05
Endothelial	cg04212021	chr5	180231084	0.298546	1.26413e-11	9.31724e-06
Endothelial	cg01811421	chr20	50151599	0.449877	1.87689e-23	1.38336e-17
Endothelial	cg06000934	chr10	31875842	0.355274	1.18545e-17	8.73736e-12
Endothelial	cg05160320	chr6	3234309	0.327836	5.19319e-09	0.00382764
Endothelial	cg26347509	chr10	4103973	0.333478	1.38397e-20	1.02006e-14
Endothelial	cg12401842	chr12	8276175	0.253436	1.17876e-08	0.00868807
Endothelial	cg05099100	chr20	8341703	0.28654	2.19347e-10	0.00016167
Endothelial	cg23514375	chr13	114129039	0.268974	7.09587e-20	5.23001e-14
Endothelial	cg01418424	chr7	20239082	0.269975	1.49843e-09	0.00110442
Endothelial	cg12247333	chr12	6291941	0.257256	6.13738e-17	4.52355e-11
Endothelial	cg08767044	chr16	11678785	0.28748	1.89365e-11	1.39571e-05
Endothelial	cg06297798	chr9	38011552	0.279174	5.47038e-15	4.03195e-09
Endothelial	cg04869336	chr3	71259822	0.314368	4.19399e-12	3.09118e-06
Endothelial	cg02851133	chr1	156494351	0.278212	2.1664e-13	1.59674e-07
Endothelial	cg09511513	chr8	20060014	0.3615	1.02001e-17	7.51799e-12
Endothelial	cg16160712	chr11	104559675	0.458003	1.15434e-25	8.50806e-20
Endothelial	cg06612432	chr8	134073797	0.275659	1.01933e-16	7.51295e-11
Endothelial	cg13554864	chr5	118666304	0.369966	7.8402e-13	5.77862e-07
Endothelial	cg07935264	chr2	113594375	0.27198	8.26784e-17	6.09381e-11
Endothelial	cg17063742	chr11	78063473	0.332782	3.67369e-14	2.7077e-08
Endothelial	cg07641772	chr6	137579488	0.341517	4.8515e-22	3.5758e-16
Endothelial	cg12470404	chr1	28437777	0.279836	6.50656e-13	4.79566e-07
Endothelial	cg01280881	chr5	64372500	0.378728	2.97167e-21	2.19027e-15
Endothelial	cg04459170	chr20	48892065	0.334439	1.00705e-15	7.42246e-10
Endothelial	cg14792595	chr22	50980925	0.353101	2.72275e-17	2.00681e-11
Endothelial	cg15903937	chr11	88092892	0.406499	8.7706e-17	6.46437e-11
Endothelial	cg21335375	chr17	34417434	0.260537	3.96466e-18	2.92215e-12
Endothelial	cg02586212	chr1	192544902	0.331896	2.40818e-17	1.77495e-11
Endothelial	cg00746386	chr5	92939130	0.323307	1.02417e-11	7.54862e-06
Endothelial	cg08549335	chr7	30387954	0.392105	2.51307e-17	1.85226e-11
Endothelial	cg15139596	chr19	36233380	0.289045	2.77513e-14	2.04541e-08
Endothelial	cg01051524	chr2	106415145	0.319337	4.00456e-11	2.95156e-05
Endothelial	cg02109585	chr2	47194613	0.444007	5.1023e-11	3.76065e-05
Endothelial	cg17205327	chr5	131803357	0.348612	1.43827e-13	1.06008e-07
Endothelial	cg16347507	chr19	42034719	0.399585	3.98658e-15	2.93831e-09
Endothelial	cg06065019	chr2	177356276	0.259698	1.17934e-16	8.69235e-11
Endothelial	cg03310410	chr20	46501885	0.262042	5.86459e-09	0.0043225
Endothelial	cg02079236	chr11	10633893	0.265255	5.46472e-10	0.000402777
Endothelial	cg26672533	chr2	135674925	0.260194	8.72551e-15	6.43114e-09
Endothelial	cg26942829	chr6	13408158	0.406968	1.25806e-15	9.2725e-10
Endothelial	cg01663440	chr12	1056096	0.258561	8.8821e-14	6.54656e-08
Endothelial	cg11090202	chr12	133021713	0.318089	9.32014e-19	6.86941e-13
Endothelial	cg10863857	chr10	11225267	0.334061	1.09877e-10	8.09848e-05
Endothelial	cg25970929	chr21	26933520	0.302572	9.93309e-21	7.32118e-15
Endothelial	cg00965578	chr22	36560801	0.359463	3.49459e-21	2.57569e-15
Endothelial	cg10789787	chr1	200895186	0.360683	8.07116e-16	5.94885e-10
Endothelial	cg21994966	chr15	59530316	0.365986	5.31383e-18	3.91656e-12
Endothelial	cg02287007	chr6	166877038	0.335773	3.3065e-09	0.00243705
Endothelial	cg25186292	chr3	122492971	0.444449	6.0136e-11	4.43232e-05
Endothelial	cg14946405	chr4	10131704	0.316214	1.09648e-12	8.08157e-07
Endothelial	cg08553572	chr19	947765	0.321628	2.58651e-14	1.90639e-08
Endothelial	cg27462791	chr11	1854368	0.286645	4.80654e-11	3.54266e-05
Endothelial	cg21658097	chr2	208649854	0.371368	6.93042e-09	0.00510807
Endothelial	cg05456799	chr8	116601248	0.265626	4.59412e-11	3.3861e-05
Endothelial	cg19052371	chr1	26869340	0.281643	2.99325e-15	2.20617e-09
Endothelial	cg15492180	chr7	37827026	0.300498	6.91869e-12	5.09942e-06
Endothelial	cg10183963	chr9	137263731	0.329959	2.86581e-14	2.11224e-08
Endothelial	cg24098501	chr14	51287728	0.327215	7.56712e-14	5.57734e-08
Endothelial	cg09004195	chr2	222323493	0.308266	2.47357e-09	0.00182314
Endothelial	cg01239044	chr20	25341751	0.406796	5.97875e-15	4.40664e-09
Endothelial	cg23443197	chr5	160226431	0.45808	4.67257e-16	3.44392e-10
Endothelial	cg26033765	chr5	16627156	0.407413	2.67534e-19	1.97186e-13
Endothelial	cg07730301	chr11	67777952	0.29016	4.63952e-16	3.41956e-10
Endothelial	cg00881604	chr5	36701495	0.311046	1.23955e-12	9.13612e-07
Endothelial	cg23494744	chr16	30758329	0.25549	2.90055e-10	0.000213785
Endothelial	cg23216398	chr12	15104916	0.438646	2.01703e-12	1.48665e-06
Endothelial	cg18245735	chr2	220443780	0.433395	3.6262e-20	2.67269e-14
Endothelial	cg24743662	chr11	12138184	0.317454	2.36253e-11	1.7413e-05
Endothelial	cg03404346	chr1	151839914	0.48979	1.82285e-19	1.34353e-13
Endothelial	cg08012219	chr17	76913036	0.402375	4.21971e-18	3.11013e-12
Endothelial	cg18569540	chr6	12484213	0.272268	1.57769e-13	1.16284e-07
Endothelial	cg20894963	chr12	9885564	0.291249	3.94066e-13	2.90447e-07
Endothelial	cg19269039	chr1	111743200	0.305325	8.84017e-16	6.51565e-10
Endothelial	cg01588493	chr7	50477852	0.29005	5.16619e-12	3.80774e-06
Endothelial	cg05642546	chr7	37298927	0.32914	8.97695e-12	6.61646e-06
Endothelial	cg20168086	chr18	21215484	0.297463	8.05834e-12	5.9394e-06
Endothelial	cg10664406	chr6	166878682	0.336644	6.83768e-12	5.03971e-06
Endothelial	cg08892166	chr19	48166060	0.268667	2.88654e-20	2.12753e-14
Endothelial	cg22758340	chr18	54740867	0.378343	1.18538e-16	8.73681e-11
Endothelial	cg10664737	chr6	43945340	0.338985	2.07518e-16	1.52951e-10
Endothelial	cg06218861	chr7	35420759	0.299043	6.03871e-11	4.45083e-05
Endothelial	cg18484278	chr10	49860510	0.305767	2.20008e-09	0.00162157
Endothelial	cg11245243	chr19	48744484	0.254836	1.25389e-15	9.24182e-10
Endothelial	cg03273678	chr4	110955152	0.278233	1.98619e-13	1.46392e-07
Endothelial	cg02780634	chr2	224609503	0.251089	3.78891e-14	2.79261e-08
Endothelial	cg13803488	chr1	15410360	0.277432	9.68051e-23	7.13502e-17
Endothelial	cg14358026	chr3	169384681	0.257209	2.45994e-18	1.8131e-12
Endothelial	cg18531227	chr8	29413052	0.442753	7.3498e-11	5.41717e-05
Endothelial	cg03396560	chr20	48658213	0.273675	6.91379e-14	5.09581e-08
Endothelial	cg21968688	chr2	157262380	0.393366	1.63279e-20	1.20345e-14
Endothelial	cg00443307	chr12	9141740	0.26449	1.29069e-11	9.51303e-06
Endothelial	cg07499032	chr7	102066852	0.337173	5.13255e-19	3.78295e-13
Endothelial	cg10656896	chr3	58341096	0.353008	1.79804e-10	0.000132525
Endothelial	cg07714319	chr2	16822974	0.270518	4.57168e-16	3.36956e-10
Endothelial	cg10548978	chr10	72545053	0.302837	1.6199e-15	1.19395e-09
Endothelial	cg09896544	chr15	37204174	0.294182	1.36697e-09	0.00100753
Endothelial	cg03889381	chr10	31484004	0.26977	5.16788e-12	3.80899e-06
Endothelial	cg09897604	chr10	49893549	0.343	1.84423e-19	1.35929e-13
Endothelial	cg16941430	chr6	45678413	0.258324	1.19721e-12	8.82403e-07
Endothelial	cg13867370	chr9	71589563	0.338746	5.04115e-16	3.71558e-10
Endothelial	cg09714919	chr16	85981947	0.313814	1.55055e-13	1.14283e-07
Endothelial	cg16264777	chr16	85870789	0.311634	6.29072e-17	4.63658e-11
Endothelial	cg26363363	chr12	7060386	0.343545	1.62003e-14	1.19405e-08
Endothelial	cg09392136	chr11	72325241	0.398883	9.08822e-19	6.69847e-13
Endothelial	cg08747653	chr15	79021160	0.268472	7.72526e-10	0.00056939
Endothelial	cg24906819	chr8	8231531	0.451135	7.45096e-21	5.49173e-15
Endothelial	cg17738454	chr15	38426688	0.464498	1.27757e-22	9.4163e-17
Endothelial	cg11664375	chr1	203713227	0.266067	2.69402e-09	0.00198563
Endothelial	cg00754989	chr15	72530044	0.397656	1.04076e-16	7.67093e-11
Endothelial	cg22126849	chr10	72338599	0.258678	2.48927e-09	0.00183472
Endothelial	cg25197157	chr9	21817464	0.27117	2.35069e-13	1.73258e-07
Endothelial	cg02473484	chr20	52371088	0.412487	3.86102e-20	2.84577e-14
Endothelial	cg23717517	chr12	25207864	0.32206	1.10214e-13	8.12335e-08
Endothelial	cg15814312	chr17	68284904	0.353054	7.32458e-22	5.39858e-16
Endothelial	cg02119598	chr16	75096992	0.312729	5.45184e-16	4.01828e-10
Endothelial	cg09657354	chr12	53730277	0.371845	9.18041e-15	6.76642e-09
Endothelial	cg16686316	chr18	2312683	0.287013	4.36533e-13	3.21747e-07
Endothelial	cg26307396	chr3	11315858	0.324072	1.29888e-13	9.57337e-08
Endothelial	cg00130947	chr6	129677367	0.270965	2.4429e-10	0.000180054
Endothelial	cg02501880	chr8	134905935	0.410318	1.33537e-13	9.84232e-08
Endothelial	cg00622815	chr20	46084231	0.420046	2.0883e-10	0.000153918
Endothelial	cg12567063	chr11	59822896	0.356323	1.26037e-13	9.28955e-08
Endothelial	cg17413460	chr12	96367302	0.258833	6.8865e-16	5.0757e-10
Endothelial	cg17458077	chr12	40552286	0.267632	4.73291e-13	3.48839e-07
Endothelial	cg19268301	chr17	8762140	0.311943	2.13642e-13	1.57465e-07
Endothelial	cg13709923	chr9	95726377	0.30157	1.30054e-17	9.58565e-12
Endothelial	cg23475018	chr3	124277638	0.301243	1.26349e-09	0.000931252
Endothelial	cg04472856	chr12	59197803	0.326634	6.96639e-15	5.13458e-09
Endothelial	cg06981636	chr6	76383833	0.334086	2.21543e-19	1.63288e-13
Endothelial	cg04755363	chr19	10894947	0.28966	1.13024e-13	8.33042e-08
Endothelial	cg26021750	chr20	30925034	0.268094	1.34761e-10	9.93258e-05
Endothelial	cg21261235	chr11	35028557	0.431898	5.21595e-25	3.84442e-19
Endothelial	cg10562340	chr3	46250357	0.279424	1.52724e-12	1.12565e-06
Endothelial	cg06189394	chr3	66534050	0.270914	1.52123e-16	1.12122e-10
Endothelial	cg08168141	chr2	8685893	0.284757	1.69331e-18	1.24805e-12
Endothelial	cg10254620	chr5	40672670	0.303787	2.99324e-11	2.20617e-05
Endothelial	cg14306819	chr2	128052889	0.263616	4.60913e-15	3.39716e-09
Endothelial	cg12183501	chr3	148869703	0.342162	2.18344e-09	0.00160931
Endothelial	cg23502963	chr20	5061118	0.417865	1.31732e-21	9.70929e-16
Endothelial	cg19220272	chr2	43312367	0.25629	5.20139e-14	3.83369e-08
Endothelial	cg26773549	chr6	135647046	0.292715	1.01613e-09	0.000748938
Endothelial	cg00338177	chr10	7226892	0.289785	1.80253e-11	1.32856e-05
Endothelial	cg08564601	chr11	60048221	0.324761	9.6216e-19	7.0916e-13
Endothelial	cg11784753	chr1	206853217	0.386283	9.5404e-16	7.03175e-10
Endothelial	cg05567143	chr22	50980910	0.350186	4.13155e-19	3.04516e-13
Endothelial	cg14765001	chr19	44461124	0.346712	9.34455e-18	6.8874e-12
Endothelial	cg13392051	chr11	17314948	0.263135	6.53898e-10	0.000481956
Endothelial	cg21101086	chr2	39836209	0.326836	2.9911e-10	0.000220459
Endothelial	cg16116583	chr9	102254006	0.270012	6.55886e-12	4.8342e-06
Endothelial	cg10809434	chr16	27243530	0.307234	6.67123e-14	4.91703e-08
Endothelial	cg12011642	chr17	55415959	0.311452	2.15804e-17	1.59059e-11
Endothelial	cg07378424	chr7	70143763	0.304578	1.24603e-16	9.18387e-11
Endothelial	cg12232146	chr12	76347937	0.311875	4.70215e-10	0.000346572
Endothelial	cg17624003	chr5	76145838	0.257771	1.82135e-12	1.34243e-06
Endothelial	cg24124245	chr6	16687926	0.269124	1.1445e-08	0.00843553
Endothelial	cg09192841	chr11	121446202	0.295893	1.84253e-10	0.000135804
Endothelial	cg17484237	chr5	156536107	0.311928	9.94481e-13	7.32982e-07
Endothelial	cg26387933	chr19	42107882	0.388525	7.60639e-13	5.60629e-07
Endothelial	cg25044615	chr1	101097057	0.39404	8.88999e-20	6.55236e-14
Endothelial	cg00754253	chr11	63259187	0.310671	1.23635e-10	9.11254e-05
Endothelial	cg16904859	chr1	206849995	0.286539	1.90645e-16	1.40515e-10
Endothelial	cg12777802	chr17	64242575	0.303965	6.5612e-20	4.83594e-14
Endothelial	cg01955153	chr16	50769852	0.311515	4.25977e-15	3.13966e-09
Endothelial	cg18001327	chr13	71849589	0.294605	4.29637e-11	3.16664e-05
Endothelial	cg18462596	chr12	54148097	0.315155	1.83154e-15	1.34994e-09
Endothelial	cg01081219	chr8	41402691	0.334864	1.33814e-12	9.86273e-07
Endothelial	cg09304470	chr18	76916901	0.349627	1.63024e-12	1.20157e-06
Endothelial	cg08236522	chr6	166190134	0.284509	4.11085e-11	3.02991e-05
Endothelial	cg16247844	chr8	21366727	0.350713	4.83438e-14	3.56318e-08
Endothelial	cg16905265	chr7	50347081	0.318141	3.58763e-14	2.64426e-08
Endothelial	cg01013370	chr19	1077051	0.260704	5.60406e-09	0.00413047
Endothelial	cg17445936	chr1	3090345	0.294597	3.06645e-09	0.00226013
Endothelial	cg01986936	chr5	169075768	0.313292	4.70452e-17	3.46747e-11
Endothelial	cg22131612	chr6	20669947	0.315721	2.27461e-09	0.0016765
Endothelial	cg02917016	chr13	46401058	0.447662	4.01749e-25	2.96109e-19
Endothelial	cg12512771	chr7	17730027	0.29076	4.76143e-10	0.000350941
Endothelial	cg26676195	chr14	81867421	0.429639	7.41137e-09	0.00546255
Endothelial	cg19174133	chr2	204652767	0.275825	1.20992e-12	8.91773e-07
Endothelial	cg13810673	chr14	88473038	0.455667	2.0671e-20	1.52355e-14
Endothelial	cg00035934	chr1	246269931	0.430314	7.23962e-22	5.33596e-16
Endothelial	cg08071363	chr3	133576657	0.270115	1.83053e-10	0.000134919
Endothelial	cg12749226	chr17	38077703	0.255433	7.53962e-18	5.55708e-12
Endothelial	cg00223569	chr12	25064560	0.340842	2.20127e-10	0.000162245
Endothelial	cg00255726	chr8	21769114	0.282911	1.12821e-16	8.31547e-11
Endothelial	cg18641655	chr8	125025636	0.281259	2.53461e-09	0.00186813
Endothelial	cg27353926	chr6	106328328	0.281956	3.48628e-14	2.56956e-08
Endothelial	cg26977362	chr16	90023747	0.302532	5.92584e-16	4.36764e-10
Endothelial	cg21555762	chr2	109834751	0.492868	7.11206e-17	5.24194e-11
Endothelial	cg17178761	chr17	55682851	0.256653	1.76465e-14	1.30064e-08
Endothelial	cg00622957	chr5	142138121	0.367751	7.33152e-15	5.4037e-09
Endothelial	cg00907842	chr5	39219245	0.546877	2.92426e-23	2.15533e-17
Endothelial	cg05571310	chr17	72350354	0.290737	1.52609e-09	0.0011248
Endothelial	cg20588986	chr1	26342063	0.55199	6.35118e-21	4.68113e-15
Endothelial	cg02139965	chr5	169739749	0.376173	2.45001e-21	1.80578e-15
Endothelial	cg14854525	chr1	31263794	0.304397	1.76638e-16	1.30191e-10
Endothelial	cg15224459	chr17	81042023	0.38349	7.32669e-20	5.40013e-14
Endothelial	cg08518551	chr1	110161942	0.302577	1.14002e-20	8.40252e-15
Endothelial	cg07768107	chr4	40201943	0.273475	5.68361e-17	4.18911e-11
Endothelial	cg15612382	chr16	14262220	0.404504	1.08575e-18	8.00254e-13
Endothelial	cg03027227	chr2	80221468	0.342531	4.29406e-17	3.16494e-11
Endothelial	cg14475362	chr1	175480701	0.266144	3.06757e-12	2.26095e-06
Endothelial	cg23686782	chr8	77458342	0.350171	3.73719e-17	2.75449e-11
Endothelial	cg19349146	chr2	109207820	0.334434	2.56916e-16	1.8936e-10
Endothelial	cg10061129	chr1	83445408	0.329281	2.73974e-13	2.01933e-07
Endothelial	cg19632217	chr15	33446876	0.332905	5.63335e-14	4.15206e-08
Endothelial	cg13388635	chr2	68618350	0.256285	2.7663e-10	0.00020389
Endothelial	cg17687448	chr10	31504121	0.324707	9.34708e-19	6.88926e-13
Endothelial	cg20162206	chr18	30353125	0.298169	1.01564e-12	7.48578e-07
Endothelial	cg23770434	chr14	25164963	0.269729	2.80417e-15	2.06681e-09
Endothelial	cg05792935	chr4	79560054	0.447514	1.35808e-22	1.00098e-16
Endothelial	cg06373940	chr2	128052778	0.295092	7.95666e-17	5.86446e-11
Endothelial	cg15314328	chr1	8076673	0.303894	2.33441e-10	0.000172058
Endothelial	cg26279745	chr14	24801970	0.292683	1.04919e-09	0.000773305
Endothelial	cg11920110	chr1	33926658	0.321769	2.02712e-12	1.49409e-06
Endothelial	cg02466572	chr10	94826319	0.27312	6.24817e-12	4.60521e-06
Endothelial	cg04573500	chr17	55444427	0.382449	3.02243e-09	0.00222768
Endothelial	cg15626265	chr20	30650370	0.252758	3.42006e-13	2.52076e-07
Endothelial	cg08918879	chr19	46977118	0.4343	1.46952e-25	1.08311e-19
Endothelial	cg01374129	chr8	122583383	0.297448	3.47821e-11	2.56361e-05
Endothelial	cg27384985	chr1	192578467	0.38344	2.39138e-17	1.76257e-11
Endothelial	cg06840062	chr2	25873395	0.286545	2.19769e-17	1.61981e-11
Endothelial	cg13993467	chr3	3010002	0.320215	3.31311e-11	2.44193e-05
Endothelial	cg01027226	chr21	37092770	0.258099	7.71946e-13	5.68963e-07
Endothelial	cg19690214	chr6	154678326	0.327826	1.97048e-15	1.45234e-09
Endothelial	cg17205120	chr10	72431132	0.354963	1.06807e-14	7.87217e-09
Endothelial	cg02983911	chr20	36932397	0.348807	9.42555e-12	6.9471e-06
Endothelial	cg23825057	chr12	124014409	0.254396	2.02834e-11	1.49498e-05
Endothelial	cg01316186	chr6	90996106	0.340677	7.01843e-13	5.17293e-07
Endothelial	cg10130512	chr16	89816138	0.282847	4.70977e-10	0.000347134
Endothelial	cg08638842	chr5	169785032	0.310527	8.63922e-16	6.36754e-10
Endothelial	cg01686975	chr7	138816336	0.313955	9.79762e-16	7.22133e-10
Endothelial	cg01784408	chr8	101914067	0.264893	1.95229e-11	1.43894e-05
Endothelial	cg09577346	chr6	116731043	0.383721	5.10239e-13	3.76071e-07
Endothelial	cg09159795	chr7	151127123	0.299986	2.14902e-12	1.58393e-06
Endothelial	cg20461680	chr12	96390366	0.308418	2.2458e-13	1.65526e-07
Endothelial	cg26112242	chr15	64180155	0.311464	1.14906e-12	8.46918e-07
Endothelial	cg04184394	chr3	183013324	0.2503	4.97224e-10	0.000366479
Endothelial	cg01593812	chr21	35312645	0.359846	6.96098e-09	0.00513059
Endothelial	cg09090557	chr12	106325154	0.28745	1.17933e-17	8.69226e-12
Endothelial	cg15222485	chr2	55992127	0.258923	8.98265e-09	0.00662066
Endothelial	cg04806392	chr18	22312106	0.250777	2.58926e-09	0.00190842
Endothelial	cg10575488	chr20	9378659	0.25137	1.1809e-13	8.70382e-08
Endothelial	cg14094841	chr20	3692262	0.361272	9.31541e-20	6.86592e-14
Endothelial	cg04244170	chr3	100116021	0.303527	6.07279e-17	4.47595e-11
Endothelial	cg27392990	chr4	77943181	0.348077	3.43246e-20	2.52989e-14
Endothelial	cg17117310	chr19	3133726	0.38952	1.21337e-20	8.94315e-15
Endothelial	cg21146335	chr9	134619599	0.297556	2.79346e-12	2.05892e-06
Endothelial	cg16899991	chr3	127868625	0.394965	1.34604e-12	9.921e-07
Endothelial	cg02534418	chr1	33383395	0.271347	1.35467e-10	9.98457e-05
Endothelial	cg08716584	chr11	60157161	0.319417	2.15934e-15	1.59154e-09
Endothelial	cg09620929	chr7	151490744	0.268749	2.05573e-18	1.51517e-12
Endothelial	cg09190076	chr14	35756216	0.255462	9.40897e-19	6.93488e-13
Endothelial	cg19634762	chr1	187412594	0.284308	2.4349e-09	0.00179464
Endothelial	cg22517705	chr1	26645313	0.315365	4.66115e-22	3.4355e-16
Endothelial	cg25163793	chr6	82472483	0.260977	5.65504e-14	4.16805e-08
Endothelial	cg26030944	chr4	1178450	0.298987	2.65101e-14	1.95393e-08
Endothelial	cg01660999	chr8	108468421	0.320649	2.70202e-12	1.99153e-06
Endothelial	cg12909580	chr10	82366900	0.285813	5.40024e-11	3.98025e-05
Endothelial	cg14426099	chr1	159798788	0.301318	6.0834e-12	4.48377e-06
Endothelial	cg14575169	chr21	46339550	0.328959	2.10385e-14	1.55064e-08
Endothelial	cg19395734	chr5	111455381	0.49815	2.74796e-19	2.02539e-13
Endothelial	cg12225710	chr1	249219611	0.333461	7.36275e-24	5.42672e-18
Endothelial	cg00677533	chr4	48333846	0.357587	1.35867e-13	1.00141e-07
Endothelial	cg08593031	chr11	63273757	0.259121	2.45579e-15	1.81004e-09
Endothelial	cg13504195	chr10	4088447	0.263147	1.66045e-15	1.22384e-09
Endothelial	cg05708367	chr8	66868175	0.276076	5.75239e-11	4.2398e-05
Endothelial	cg21515671	chr14	51288709	0.264314	3.12216e-18	2.30119e-12
Endothelial	cg18285539	chr12	54779260	0.299406	6.48445e-15	4.77936e-09
Endothelial	cg07644987	chr3	114932681	0.287078	1.12241e-10	8.27274e-05
Endothelial	cg11055175	chr22	18281001	0.341704	4.36925e-15	3.22035e-09
Endothelial	cg11806726	chr21	44817925	0.258497	4.89395e-19	3.60709e-13
Endothelial	cg26693584	chr16	79127896	0.435531	3.72759e-18	2.74742e-12
Endothelial	cg16889440	chr9	120506701	0.411726	6.45609e-13	4.75846e-07
Endothelial	cg14999168	chr11	70211301	0.290803	2.62211e-17	1.93263e-11
Endothelial	cg17144790	chr2	135540458	0.278241	3.43817e-10	0.00025341
Endothelial	cg18431161	chr18	72779176	0.317786	1.10268e-08	0.00812727
Endothelial	cg09495519	chr9	115624110	0.325515	4.15356e-14	3.06138e-08
Endothelial	cg02823530	chr15	90643865	0.280626	3.54959e-13	2.61622e-07
Endothelial	cg11629026	chr7	6463996	0.318338	1.39284e-13	1.02659e-07
Endothelial	cg08473209	chr14	64123160	0.470507	6.90863e-12	5.09201e-06
Endothelial	cg05037622	chr20	42817602	0.320089	2.96018e-19	2.1818e-13
Endothelial	cg27067623	chr11	1802378	0.26	6.11075e-16	4.50393e-10
Endothelial	cg02100054	chr5	126759038	0.258169	2.19181e-10	0.000161548
Endothelial	cg11183587	chr12	13213698	0.309155	2.45465e-13	1.8092e-07
Endothelial	cg07524429	chr11	120423345	0.482861	1.73143e-26	1.27615e-20
Endothelial	cg05634042	chr20	30624702	0.278712	2.59801e-21	1.91486e-15
Endothelial	cg26323129	chr1	235112874	0.275845	6.41318e-16	4.72683e-10
Endothelial	cg05526642	chr17	46595118	0.251577	1.10349e-09	0.000813324
Endothelial	cg17356750	chr7	114329849	0.287938	1.34866e-11	9.94031e-06
Endothelial	cg24026212	chr11	59952134	0.253352	8.07252e-12	5.94985e-06
Endothelial	cg00472967	chr8	74582624	0.266614	2.78002e-24	2.04901e-18
Endothelial	cg23704412	chr2	136893882	0.306589	2.5081e-14	1.84859e-08
Endothelial	cg12611914	chr9	93798038	0.286388	1.5319e-14	1.12909e-08
Endothelial	cg14064277	chr19	35661763	0.312184	8.7377e-11	6.44012e-05
Endothelial	cg02593704	chr11	63650324	0.356833	4.1648e-16	3.06967e-10
Endothelial	cg16394664	chr8	93029728	0.300963	2.79563e-09	0.00206052
Endothelial	cg20945738	chr13	108922032	0.327576	5.23503e-18	3.85848e-12
Endothelial	cg12323574	chr3	23097631	0.304769	3.55301e-11	2.61875e-05
Endothelial	cg05444038	chr4	87503795	0.266561	2.74502e-09	0.00202322
Endothelial	cg07264319	chr13	76133745	0.250332	4.28673e-11	3.15954e-05
Endothelial	cg26554902	chr13	103423896	0.438765	1.84967e-18	1.3633e-12
Endothelial	cg07850114	chr1	52114041	0.379203	1.46124e-14	1.07701e-08
Endothelial	cg16967593	chr7	17049064	0.264067	2.81596e-10	0.00020755
Endothelial	cg10430932	chr12	2592190	0.341862	9.40943e-17	6.93522e-11
Endothelial	cg06338511	chr1	65549912	0.38494	1.09814e-13	8.09385e-08
Endothelial	cg04770550	chr19	6772370	0.382286	1.03947e-16	7.66142e-11
Endothelial	cg21740943	chr10	49701750	0.358679	5.61969e-15	4.14199e-09
Endothelial	cg09204767	chr10	120951641	0.260638	7.52958e-15	5.54968e-09
Endothelial	cg14640149	chr2	216546226	0.37425	5.98438e-18	4.41079e-12
Endothelial	cg11456838	chr6	159278754	0.272937	1.07435e-14	7.91849e-09
Endothelial	cg19139322	chr2	217669382	0.251008	6.04242e-10	0.000445356
Endothelial	cg25591285	chr15	59621988	0.407351	6.24447e-16	4.60248e-10
Endothelial	cg20026673	chr7	6389919	0.299765	6.06098e-14	4.46725e-08
Endothelial	cg16934826	chr4	1294967	0.36228	2.5722e-13	1.89584e-07
Endothelial	cg11533291	chr1	54335305	0.306681	3.31189e-18	2.44103e-12
Endothelial	cg09221485	chr13	115076344	0.273985	2.24765e-11	1.65663e-05
Endothelial	cg16783056	chr17	15142105	0.296961	1.40391e-16	1.03475e-10
Endothelial	cg05807305	chr15	58439604	0.34943	3.56081e-19	2.62449e-13
Endothelial	cg25031824	chr17	3819363	0.275842	1.50114e-15	1.10642e-09
Endothelial	cg25596327	chr1	28483532	0.378843	1.3634e-13	1.0049e-07
Endothelial	cg05020854	chr19	2710761	0.250099	1.36327e-11	1.0048e-05
Endothelial	cg23494847	chr2	198104386	0.459958	2.76365e-26	2.03695e-20
Endothelial	cg20079922	chr12	47610418	0.312983	1.33822e-15	9.86338e-10
Endothelial	cg01647346	chr4	184313571	0.330235	1.85109e-18	1.36435e-12
Endothelial	cg16737426	chr3	188139897	0.358156	1.05827e-15	7.79998e-10
Endothelial	cg20784950	chr8	145002522	0.258288	1.0403e-15	7.66753e-10
Endothelial	cg08488635	chr19	7413695	0.284	1.44711e-13	1.06659e-07
Endothelial	cg08253164	chr12	133345322	0.277719	3.30954e-10	0.00024393
Endothelial	cg26607113	chr11	44702952	0.265249	6.26915e-12	4.62068e-06
Endothelial	cg10205038	chr14	93052501	0.39354	1.53037e-11	1.12796e-05
Endothelial	cg09801339	chr14	72985417	0.329876	2.98985e-15	2.20367e-09
Endothelial	cg05149320	chr1	160833863	0.259909	5.48235e-10	0.000404077
Endothelial	cg03831862	chr7	139340250	0.262747	4.58191e-17	3.3771e-11
Endothelial	cg13025388	chr11	118098752	0.311924	7.03661e-18	5.18633e-12
Endothelial	cg07249152	chr2	8439217	0.355931	3.26506e-16	2.40651e-10
Endothelial	cg14674856	chr5	179220274	0.287826	1.94637e-18	1.43457e-12
Endothelial	cg26121389	chr16	55655502	0.398958	2.9394e-20	2.16648e-14
Endothelial	cg26488183	chr15	75195105	0.3227	5.33061e-21	3.92893e-15
Endothelial	cg16680658	chr3	72135680	0.459932	3.30347e-22	2.43483e-16
Endothelial	cg04623556	chr15	41556123	0.27912	1.73275e-09	0.00127712
Endothelial	cg20311502	chr16	80705636	0.369322	2.49293e-18	1.83741e-12
Endothelial	cg06013494	chr17	72528764	0.255874	5.20791e-17	3.83849e-11
Endothelial	cg26361436	chr11	10921186	0.268375	1.27988e-19	9.43338e-14
Endothelial	cg06338664	chr17	16190567	0.495635	1.23974e-20	9.13747e-15
Endothelial	cg01783495	chr1	172224713	0.273611	2.73285e-12	2.01425e-06
Endothelial	cg23769921	chr13	51287828	0.288147	1.2435e-13	9.16523e-08
Endothelial	cg20780826	chr5	88741119	0.361099	9.68237e-10	0.000713639
Endothelial	cg06505273	chr16	24850292	0.274381	1.82619e-17	1.34599e-11
Endothelial	cg06845425	chr9	114835739	0.418265	2.45316e-10	0.00018081
Endothelial	cg16526705	chr19	17284481	0.255249	5.4405e-13	4.00992e-07
Endothelial	cg17853961	chr22	38388771	0.300633	8.22937e-16	6.06546e-10
Endothelial	cg24851112	chr6	7074199	0.329812	1.42622e-16	1.05119e-10
Endothelial	cg00314173	chr1	15748263	0.254206	1.03077e-11	7.59732e-06
Endothelial	cg02033666	chr7	127774986	0.308354	3.7594e-14	2.77086e-08
Endothelial	cg02930667	chr2	219671206	0.552477	8.82147e-30	6.50187e-24
Endothelial	cg05574794	chr1	211757171	0.370112	1.39498e-21	1.02817e-15
Endothelial	cg20818222	chr6	167493614	0.281117	2.53723e-16	1.87006e-10
Endothelial	cg02386822	chr1	155162871	0.317325	1.1976e-12	8.82693e-07
Endothelial	cg05762579	chr6	36209802	0.287843	1.74518e-18	1.28628e-12
Endothelial	cg21115217	chr1	25199304	0.39515	1.90527e-18	1.40428e-12
Endothelial	cg27484857	chr7	30370507	0.37953	1.58327e-20	1.16695e-14
Endothelial	cg10679106	chr1	19273747	0.352818	8.24405e-13	6.07627e-07
Endothelial	cg18795525	chr16	89431720	0.361927	1.3022e-12	9.59785e-07
Endothelial	cg03963849	chr2	69061367	0.279049	7.96943e-15	5.87387e-09
Endothelial	cg03596910	chr4	57978778	0.431228	1.27245e-20	9.37861e-15
Endothelial	cg13276165	chr2	51256146	0.405229	4.72271e-20	3.48088e-14
Endothelial	cg10519313	chr2	202073853	0.281547	1.70952e-12	1.26e-06
Endothelial	cg06704603	chr12	49159908	0.329487	1.65493e-14	1.21976e-08
Endothelial	cg01925253	chr4	153231501	0.428929	3.35785e-12	2.4749e-06
Endothelial	cg24193524	chr12	89560643	0.258243	8.48184e-09	0.00625154
Endothelial	cg19672140	chr14	95652850	0.263062	2.30161e-14	1.6964e-08
Endothelial	cg13979562	chr9	138967844	0.25403	4.90234e-11	3.61327e-05
Endothelial	cg24913342	chr1	25426436	0.263084	2.30982e-11	1.70245e-05
Endothelial	cg22878091	chr11	125046070	0.292483	1.68762e-09	0.00124386
Endothelial	cg10720143	chr5	106941010	0.324198	1.06312e-10	7.83576e-05
Endothelial	cg15282031	chr8	8483040	0.413602	1.18798e-15	8.75599e-10
Endothelial	cg10667895	chr2	102577876	0.266653	2.43508e-11	1.79478e-05
Endothelial	cg05095252	chr2	150308042	0.316713	5.24531e-14	3.86606e-08
Endothelial	cg00778190	chr1	95068029	0.355766	6.10669e-15	4.50093e-09
Endothelial	cg15258711	chr3	187087086	0.29325	2.19559e-14	1.61826e-08
Endothelial	cg17011411	chr7	16308656	0.332966	4.64073e-16	3.42045e-10
Endothelial	cg12997777	chr2	17042926	0.481621	1.11198e-18	8.19586e-13
Endothelial	cg14780070	chr1	17951330	0.286595	2.46835e-09	0.0018193
Endothelial	cg12991306	chr8	27941405	0.266765	3.24399e-17	2.39098e-11
Endothelial	cg20635389	chr2	207859049	0.390595	7.16194e-12	5.27871e-06
Endothelial	cg05745656	chr6	22271391	0.416991	6.70521e-19	4.94208e-13
Endothelial	cg25791745	chr13	22700794	0.280029	9.82892e-12	7.24441e-06
Endothelial	cg15845673	chr12	25099560	0.473464	1.56823e-16	1.15586e-10
Endothelial	cg07142830	chr16	17546018	0.301683	3.81455e-14	2.81151e-08
Endothelial	cg15484464	chr8	130693960	0.269881	1.11105e-09	0.000818897
Endothelial	cg11428515	chr3	46342893	0.260641	1.83692e-11	1.35391e-05
Endothelial	cg02988137	chr10	103762307	0.275674	3.40565e-15	2.51013e-09
Endothelial	cg12776287	chr18	24125939	0.26349	5.42937e-10	0.000400172
Endothelial	cg01372366	chr11	48041783	0.252648	1.57529e-11	1.16107e-05
Endothelial	cg05101643	chr5	61163044	0.323168	1.27817e-19	9.42077e-14
Endothelial	cg12718239	chr15	33447968	0.284161	1.12685e-08	0.00830542
Endothelial	cg01008154	chr1	46509395	0.279562	1.00117e-09	0.000737911
Endothelial	cg15413430	chr3	122017315	0.286594	2.39306e-11	1.7638e-05
Endothelial	cg27086701	chr5	36680436	0.277934	6.40286e-14	4.71922e-08
Endothelial	cg07878585	chr6	136822860	0.285702	2.70336e-09	0.00199251
Endothelial	cg23229692	chr5	143094437	0.266398	7.8421e-14	5.78002e-08
Endothelial	cg16308565	chr2	118774529	0.251437	7.03939e-12	5.18838e-06
Endothelial	cg02191580	chr3	23781011	0.294864	4.21087e-11	3.10362e-05
Endothelial	cg10150764	chr12	4929011	0.406566	2.96145e-23	2.18273e-17
Endothelial	cg13663255	chr4	15081163	0.269306	2.21544e-09	0.00163289
Endothelial	cg14330675	chr19	46713464	0.36469	5.20224e-14	3.83431e-08
Endothelial	cg06630668	chr2	89145568	0.268614	1.14683e-18	8.45273e-13
Endothelial	cg20290017	chr9	113831239	0.25292	3.61921e-10	0.000266754
Endothelial	cg12466556	chr22	30443509	0.30115	2.59979e-18	1.91618e-12
Endothelial	cg18199441	chr20	30619826	0.339093	5.08103e-10	0.000374497
Endothelial	cg20729184	chr14	75038513	0.383219	3.17641e-12	2.34117e-06
Endothelial	cg24238409	chr10	93998677	0.389837	2.01943e-09	0.00148842
Endothelial	cg18659867	chr10	80007739	0.280679	1.51046e-12	1.11328e-06
Endothelial	cg04351205	chr2	143886326	0.446979	6.81825e-19	5.02539e-13
Endothelial	cg01486558	chr3	42132870	0.298979	3.99401e-12	2.94378e-06
Endothelial	cg15555463	chr1	201851880	0.320204	2.17853e-19	1.60569e-13
Endothelial	cg07493197	chr17	53573969	0.568855	1.10165e-26	8.11969e-21
Endothelial	cg13038178	chr16	56233377	0.268773	1.27597e-09	0.000940454
Endothelial	cg03822565	chr1	44245057	0.384985	1.68931e-18	1.24511e-12
Endothelial	cg13320318	chr8	19819682	0.252865	1.09502e-10	8.07082e-05
Endothelial	cg10236261	chr12	110573183	0.296374	2.36178e-19	1.74075e-13
Endothelial	cg06777568	chr7	135528072	0.486378	2.04972e-21	1.51075e-15
Endothelial	cg24322746	chr11	2324005	0.25216	1.08561e-21	8.00151e-16
Endothelial	cg10312356	chr3	196071911	0.329175	1.91037e-09	0.00140803
Endothelial	cg18807609	chr3	50658081	0.251341	5.40451e-12	3.9834e-06
Endothelial	cg13986157	chr3	186060255	0.300272	9.62124e-12	7.09134e-06
Endothelial	cg25414370	chr22	50483351	0.306821	2.8221e-16	2.08003e-10
Endothelial	cg07297964	chr13	48895970	0.262113	2.81601e-16	2.07554e-10
Endothelial	cg23949611	chr2	21255320	0.281719	2.70311e-13	1.99233e-07
Endothelial	cg11232281	chr8	130560825	0.347202	7.36211e-12	5.42624e-06
Endothelial	cg06808571	chr7	150642256	0.387019	5.75619e-17	4.2426e-11
Endothelial	cg12387480	chr5	82665024	0.31798	5.93715e-09	0.00437598
Endothelial	cg11238564	chr16	67218787	0.323876	1.96975e-18	1.4518e-12
Endothelial	cg03920897	chr20	56055836	0.253241	9.18427e-13	6.76927e-07
Endothelial	cg13982956	chr9	128521976	0.306123	3.53238e-14	2.60354e-08
Endothelial	cg12958046	chr4	38019409	0.287454	8.54774e-09	0.00630011
Endothelial	cg04031093	chr1	233027124	0.261355	4.50049e-11	3.31709e-05
Endothelial	cg11467506	chr7	38357047	0.275764	1.35213e-08	0.00996584
Endothelial	cg19282986	chr3	15329313	0.491553	5.89718e-26	4.34651e-20
Endothelial	cg08606580	chr17	25858715	0.300675	3.5996e-19	2.65309e-13
Endothelial	cg12434712	chr4	40005867	0.339738	4.45769e-14	3.28554e-08
Endothelial	cg01320510	chr17	8772194	0.253803	8.38407e-12	6.17948e-06
Endothelial	cg02722204	chr18	74266122	0.331152	4.35848e-16	3.21242e-10
Endothelial	cg02188582	chr15	48254179	0.284974	9.88196e-13	7.2835e-07
Endothelial	cg10926819	chr8	126451978	0.382706	1.69311e-16	1.24791e-10
Endothelial	cg25869889	chr11	6436464	0.349522	3.0204e-26	2.22619e-20
Endothelial	cg26670366	chr17	67172411	0.319203	2.32817e-09	0.00171598
Endothelial	cg02607723	chr1	55678590	0.252689	6.40811e-16	4.72309e-10
Endothelial	cg02118562	chr3	124082907	0.28429	2.85723e-10	0.000210592
Endothelial	cg01926777	chr3	23155655	0.273255	1.95277e-12	1.43929e-06
Endothelial	cg09991519	chr8	97571853	0.335535	2.13049e-14	1.57028e-08
Endothelial	cg15051459	chr10	98416723	0.318153	1.05617e-14	7.78451e-09
Endothelial	cg11591030	chr3	105626744	0.352379	7.11568e-13	5.24462e-07
Endothelial	cg08274633	chr15	38988533	0.285499	9.99841e-14	7.36933e-08
Endothelial	cg19245776	chr12	11938826	0.288523	2.54742e-11	1.87758e-05
Endothelial	cg05713577	chr13	52401610	0.335768	1.83397e-14	1.35173e-08
Endothelial	cg16063162	chr12	89721406	0.333497	6.14906e-18	4.53217e-12
Endothelial	cg10626982	chr14	32410938	0.261185	1.18327e-11	8.72127e-06
Endothelial	cg22028456	chr11	124942622	0.32959	9.03862e-16	6.66192e-10
Endothelial	cg05786836	chr7	12588838	0.256117	8.74212e-12	6.44338e-06
Endothelial	cg12764990	chr18	39572315	0.263818	1.30173e-15	9.5944e-10
Endothelial	cg18787224	chr7	130645353	0.323752	3.72834e-15	2.74797e-09
Endothelial	cg08803769	chr2	216351835	0.448643	2.31891e-14	1.70915e-08
Endothelial	cg20448722	chr20	10457289	0.293246	1.76493e-16	1.30084e-10
Endothelial	cg13213697	chr22	41465328	0.262536	3.43508e-11	2.53182e-05
Endothelial	cg16686805	chr18	71314793	0.286872	1.05271e-14	7.75903e-09
Endothelial	cg25230327	chr8	82042993	0.358852	8.16225e-11	6.01598e-05
Endothelial	cg13043260	chr1	202560371	0.261213	5.17833e-11	3.81669e-05
Endothelial	cg07989312	chr3	136506546	0.361893	2.40527e-15	1.77281e-09
Endothelial	cg22666015	chr2	233981885	0.350224	1.67572e-17	1.23509e-11
Endothelial	cg23135908	chr11	1989715	0.258814	1.64682e-09	0.00121379
Endothelial	cg18790325	chr12	116881705	0.264086	2.00077e-22	1.47467e-16
Endothelial	cg16176694	chr10	134236453	0.438151	5.39629e-16	3.97734e-10
Endothelial	cg06215984	chr1	203258903	0.250779	3.99037e-13	2.94111e-07
Endothelial	cg03285495	chr10	54762922	0.275534	3.86971e-16	2.85217e-10
Endothelial	cg13763649	chr12	109554277	0.329892	1.92608e-12	1.41961e-06
Endothelial	cg16663891	chr3	66575472	0.341408	7.68521e-15	5.66438e-09
Endothelial	cg12279138	chr1	224370322	0.287088	8.32666e-10	0.000613717
Endothelial	cg10963314	chr9	130124002	0.398899	4.43328e-11	3.26755e-05
Endothelial	cg14613594	chr20	1878646	0.256445	3.58158e-11	2.63981e-05
Endothelial	cg04850538	chr1	117359192	0.257522	9.76684e-17	7.19865e-11
Endothelial	cg20305578	chr8	1908301	0.377465	1.44364e-15	1.06403e-09
Endothelial	cg11990488	chr12	2159166	0.279442	2.30509e-10	0.000169897
Endothelial	cg12024826	chr10	49893336	0.325824	2.78041e-14	2.0493e-08
Endothelial	cg16383863	chr5	79097013	0.26935	2.89515e-13	2.13387e-07
Endothelial	cg17040893	chr17	9923599	0.385727	8.33264e-16	6.14157e-10
Endothelial	cg20547400	chr7	101461188	0.311261	8.98452e-09	0.00662204
Endothelial	cg20713968	chr8	1737564	0.272994	4.30359e-11	3.17196e-05
Endothelial	cg05206789	chr4	87894298	0.292345	1.07236e-18	7.90381e-13
Endothelial	cg00679477	chr11	78023985	0.251133	8.47229e-17	6.2445e-11
Endothelial	cg05829375	chr16	86012085	0.267588	1.71515e-09	0.00126415
Endothelial	cg18086243	chr6	30924004	0.270846	1.15904e-16	8.5427e-11
Endothelial	cg07234924	chr1	160809494	0.252065	8.12856e-11	5.99115e-05
Endothelial	cg27361471	chr20	23077895	0.258575	4.2427e-09	0.00312708
Endothelial	cg07328351	chr21	48026298	0.294941	4.20771e-16	3.10129e-10
Endothelial	cg18031089	chr1	31258600	0.251784	9.59522e-16	7.07216e-10
Endothelial	cg19859915	chr1	234910858	0.295442	1.75749e-23	1.29536e-17
Endothelial	cg20273186	chr8	142413932	0.340592	1.76431e-09	0.00130039
Endothelial	cg02120866	chr6	6804127	0.271532	1.43169e-10	0.000105523
Endothelial	cg11200930	chr3	12856409	0.251615	1.6947e-12	1.24908e-06
Endothelial	cg10208416	chr14	90553973	0.337761	1.94367e-18	1.43258e-12
Endothelial	cg10677280	chr15	96455748	0.278242	7.58027e-09	0.00558704
Endothelial	cg02057211	chr3	31803876	0.253283	3.44504e-09	0.00253917
Endothelial	cg18639220	chr7	80400346	0.293638	3.15973e-10	0.000232888
Endothelial	cg07525395	chr3	126259991	0.252385	1.00801e-17	7.4295e-12
Endothelial	cg11352316	chr14	71348712	0.288806	2.29835e-15	1.694e-09
Endothelial	cg03301498	chr19	39889222	0.262383	3.71431e-13	2.73763e-07
Endothelial	cg21901459	chr9	6133747	0.276173	4.73397e-12	3.48918e-06
Endothelial	cg19295170	chr15	74683603	0.33225	3.42135e-15	2.52171e-09
Endothelial	cg23172671	chr1	203482523	0.281307	6.37846e-11	4.70124e-05
Endothelial	cg26022608	chr1	109915765	0.354916	6.58878e-11	4.85626e-05
Endothelial	cg20002204	chr19	695582	0.329259	2.81885e-12	2.07763e-06
Endothelial	cg00605342	chr8	23396403	0.346144	1.97682e-09	0.00145702
Endothelial	cg03682766	chr6	168192479	0.34278	6.84193e-15	5.04285e-09
Endothelial	cg11685391	chr10	103594334	0.311612	1.00538e-14	7.41015e-09
Endothelial	cg21383624	chr10	48330587	0.300341	2.20164e-12	1.62272e-06
Endothelial	cg08347118	chr20	6470610	0.359521	1.04663e-18	7.71421e-13
Endothelial	cg23468312	chr8	130426887	0.459924	8.83606e-17	6.51262e-11
Endothelial	cg23257002	chr10	72375741	0.317633	1.45835e-11	1.07488e-05
Endothelial	cg00329429	chr3	38193513	0.32816	1.12793e-15	8.31338e-10
Endothelial	cg06339780	chr3	5101744	0.297884	3.65977e-09	0.00269743
Endothelial	cg16951074	chr2	60755359	0.302846	6.08632e-15	4.48592e-09
Endothelial	cg02815909	chr15	80880365	0.251385	8.56959e-09	0.00631621
Endothelial	cg15746620	chr19	14785849	0.278367	3.25764e-14	2.40104e-08
Endothelial	cg20026393	chr14	62070628	0.338444	5.33182e-16	3.92982e-10
Endothelial	cg12583320	chr14	74296935	0.321128	3.22319e-15	2.37565e-09
Endothelial	cg18727350	chr20	48900611	0.330496	6.06397e-22	4.46945e-16
Endothelial	cg12691902	chr9	139129949	0.250069	4.53318e-22	3.34118e-16
Endothelial	cg18097316	chr20	9555374	0.37249	5.24709e-11	3.86737e-05
Endothelial	cg14682556	chr1	21909458	0.293116	4.54534e-18	3.35014e-12
Endothelial	cg05638589	chr7	47457995	0.293052	5.63419e-14	4.15268e-08
Endothelial	cg27412857	chr10	11387394	0.289791	7.50694e-17	5.53299e-11
Endothelial	cg04270013	chr16	66172061	0.280092	6.04903e-10	0.000445843
Endothelial	cg07903337	chr6	135028728	0.34042	1.28848e-09	0.000949671
Endothelial	cg18117039	chr14	75741733	0.432605	8.19354e-17	6.03905e-11
Endothelial	cg13504059	chr17	38721942	0.256837	6.21213e-12	4.57865e-06
Endothelial	cg12803738	chr19	10706343	0.361703	5.4263e-22	3.99945e-16
Endothelial	cg09161245	chr10	73604666	0.272226	1.87436e-10	0.00013815
Endothelial	cg07986378	chr12	11898284	0.321955	1.13131e-09	0.000833835
Endothelial	cg04261496	chr7	4753002	0.255238	1.56425e-09	0.00115293
Endothelial	cg17327331	chr14	67736448	0.401525	2.85624e-11	2.10519e-05
Endothelial	cg26340740	chr11	58980377	0.302963	1.44395e-11	1.06427e-05
Endothelial	cg09953826	chr4	89780104	0.341658	4.51194e-15	3.32553e-09
Endothelial	cg05506818	chr16	50717778	0.265762	2.65761e-20	1.95879e-14
Endothelial	cg13205324	chr1	182363501	0.401224	4.81082e-21	3.54582e-15
Endothelial	cg04860432	chr14	52783454	0.252706	8.73842e-10	0.000644065
Endothelial	cg06258858	chr9	115620480	0.320099	2.90695e-14	2.14256e-08
Endothelial	cg21046286	chr19	50420585	0.293748	9.00935e-16	6.64034e-10
Endothelial	cg19303590	chr9	90108568	0.313622	3.53858e-16	2.60811e-10
Endothelial	cg04450104	chr1	39801118	0.301503	1.162e-10	8.56448e-05
Endothelial	cg07078114	chr9	139606202	0.279956	3.48076e-13	2.5655e-07
Endothelial	cg10591797	chr2	218990598	0.250967	1.51968e-10	0.000112008
Endothelial	cg25285053	chr6	167571630	0.306453	8.89234e-11	6.5541e-05
Endothelial	cg07567797	chr1	16115349	0.375337	1.63441e-17	1.20464e-11
Endothelial	cg14125904	chr17	72278844	0.34366	3.66068e-22	2.69811e-16
Endothelial	cg17969951	chr12	112215328	0.325069	3.78287e-14	2.78816e-08
Endothelial	cg18465030	chr6	135410176	0.287338	3.45121e-12	2.54371e-06
Endothelial	cg20905910	chr3	126643528	0.25956	3.90619e-14	2.87906e-08
Endothelial	cg25588844	chr2	10037561	0.427762	3.86855e-15	2.85132e-09
Endothelial	cg19394039	chr6	15901433	0.368968	5.33249e-10	0.000393031
Endothelial	cg00806644	chr10	126889815	0.484914	6.34647e-16	4.67766e-10
Endothelial	cg06932535	chr14	32350324	0.280938	1.12327e-08	0.00827906
Endothelial	cg11224904	chr13	42530006	0.277996	1.06614e-16	7.858e-11
Endothelial	cg19394669	chr20	57695568	0.350136	5.06521e-14	3.73331e-08
Endothelial	cg20504007	chr10	49892954	0.327512	1.55848e-12	1.14868e-06
Endothelial	cg20019527	chr8	41402389	0.310984	1.7507e-14	1.29036e-08
Endothelial	cg20465954	chr12	53496921	0.33112	9.46684e-20	6.97753e-14
Endothelial	cg27216684	chr3	46264352	0.346022	1.4166e-11	1.04411e-05
Endothelial	cg26298914	chr14	68798365	0.268836	4.3517e-12	3.20742e-06
Endothelial	cg22104103	chr21	17565450	0.301635	1.09349e-12	8.05956e-07
Endothelial	cg25439420	chr2	158970512	0.429445	1.51478e-12	1.11647e-06
Endothelial	cg17588371	chr5	92922799	0.254473	1.34542e-14	9.91645e-09
Endothelial	cg25392526	chr10	64897289	0.342208	2.3282e-21	1.716e-15
Endothelial	cg18025430	chr11	60048004	0.354855	1.77096e-24	1.30529e-18
Endothelial	cg08084036	chr5	71430433	0.276218	2.84831e-11	2.09935e-05
Endothelial	cg01179618	chr8	126245303	0.439111	1.49418e-10	0.000110128
Endothelial	cg16861537	chr16	55542330	0.407117	3.90484e-18	2.87806e-12
Endothelial	cg25984364	chr12	25103501	0.288631	1.91628e-17	1.41239e-11
Endothelial	cg26157232	chr16	66695313	0.255472	5.81335e-09	0.00428473
Endothelial	cg13856643	chr2	238500389	0.413261	9.85596e-15	7.26433e-09
Endothelial	cg15082098	chr11	76853274	0.296767	1.78237e-11	1.31369e-05
Endothelial	cg03877179	chr2	220468716	0.332895	1.37215e-15	1.01134e-09
Endothelial	cg17518108	chr8	103989292	0.316067	2.70615e-19	1.99457e-13
Endothelial	cg09327586	chr17	56634222	0.257873	4.70992e-13	3.47145e-07
Endothelial	cg00838663	chr2	10550683	0.30073	4.87354e-12	3.59205e-06
Endothelial	cg26224381	chr2	202118126	0.331486	7.71911e-19	5.68937e-13
Endothelial	cg12061066	chr12	55240992	0.417459	5.2905e-12	3.89936e-06
Endothelial	cg18245281	chr20	57583076	0.308366	1.12682e-14	8.30526e-09
Endothelial	cg14946236	chr9	134129691	0.286439	1.41995e-09	0.00104657
Endothelial	cg26794034	chr11	107695825	0.425961	1.47014e-22	1.08357e-16
Endothelial	cg13695076	chr14	61225294	0.291671	1.3908e-19	1.02509e-13
Endothelial	cg12685837	chr15	57625838	0.254964	3.21248e-13	2.36776e-07
Endothelial	cg18862975	chr21	37092865	0.300454	1.09478e-12	8.06907e-07
Endothelial	cg23519673	chr12	42979733	0.367914	3.74039e-14	2.75686e-08
Endothelial	cg12431385	chr18	9113529	0.350148	6.95249e-14	5.12433e-08
Endothelial	cg24380001	chr15	73130652	0.27054	2.29413e-11	1.69089e-05
Endothelial	cg00943287	chr1	245474722	0.304402	6.63311e-11	4.88893e-05
Endothelial	cg27129605	chr1	22910952	0.355035	2.32176e-16	1.71125e-10
Endothelial	cg04594818	chr16	46799168	0.325627	1.92913e-17	1.42186e-11
Endothelial	cg22471156	chr7	6473557	0.301971	1.05851e-15	7.80171e-10
Endothelial	cg09859208	chr8	68229500	0.295217	3.46062e-25	2.55065e-19
Endothelial	cg12118246	chr17	72462441	0.267229	2.77842e-12	2.04783e-06
Endothelial	cg03893283	chr18	73338763	0.254858	1.31943e-10	9.72486e-05
Endothelial	cg00187403	chr12	90234391	0.282059	1.3017e-11	9.59415e-06
Endothelial	cg26564117	chr22	28249567	0.379615	7.62149e-14	5.61742e-08
Endothelial	cg24849973	chr9	567490	0.334118	8.72509e-18	6.43083e-12
Endothelial	cg07113335	chr19	55105125	0.324384	1.10339e-12	8.13251e-07
Endothelial	cg24842659	chr22	48534775	0.397844	1.32374e-11	9.75662e-06
Endothelial	cg16250093	chr16	4691998	0.33456	9.19737e-16	6.77892e-10
Endothelial	cg27626361	chr13	46870038	0.268945	2.70354e-19	1.99264e-13
Endothelial	cg09112329	chr12	122418252	0.309289	2.54398e-18	1.87504e-12
Endothelial	cg14669524	chr6	44309927	0.323996	6.90185e-14	5.08701e-08
Endothelial	cg08164776	chr14	93190992	0.466865	6.22529e-14	4.58835e-08
Endothelial	cg14952515	chr9	117693071	0.274889	5.85414e-10	0.000431479
Endothelial	cg10489650	chr18	3512188	0.314355	3.86705e-15	2.85021e-09
Endothelial	cg19371266	chr19	50269440	0.287145	3.90627e-13	2.87911e-07
Endothelial	cg19804470	chr14	89951777	0.272267	1.76741e-14	1.30267e-08
Endothelial	cg17376000	chr3	14730295	0.2928	3.38968e-10	0.000249837
Endothelial	cg14611086	chr7	93689119	0.288873	2.66065e-15	1.96103e-09
Endothelial	cg13366048	chr20	5631257	0.264066	1.9531e-13	1.43954e-07
Endothelial	cg00690082	chr17	40438511	0.273114	2.1536e-13	1.58731e-07
Endothelial	cg11485012	chr3	52909345	0.318283	2.45579e-14	1.81004e-08
Endothelial	cg22847367	chr2	165747342	0.369405	4.60988e-09	0.00339771
Endothelial	cg24414067	chr22	24536572	0.27461	5.49644e-11	4.05115e-05
Endothelial	cg05292318	chr12	52366350	0.269239	2.98154e-13	2.19755e-07
Endothelial	cg03258257	chr16	89786032	0.485678	2.4505e-17	1.80614e-11
Endothelial	cg16655445	chr6	105073697	0.36473	1.51033e-09	0.00111319
Endothelial	cg26438294	chr16	85569355	0.335589	9.55e-12	7.03882e-06
Endothelial	cg18994060	chr12	94483654	0.317248	2.62833e-12	1.93721e-06
Endothelial	cg04543901	chr17	63519783	0.395285	1.27631e-16	9.40701e-11
Endothelial	cg12679760	chr1	36786615	0.363441	1.00854e-20	7.43345e-15
Endothelial	cg08743901	chr17	28535556	0.318272	1.12223e-17	8.27142e-12
Endothelial	cg17067918	chr22	18243402	0.262763	6.64472e-14	4.89749e-08
Endothelial	cg23963437	chr1	68101162	0.271814	1.99033e-18	1.46697e-12
Endothelial	cg11504063	chr9	132682473	0.322377	1.28464e-15	9.46841e-10
Endothelial	cg14193844	chr14	93052663	0.311061	9.93437e-21	7.32213e-15
Endothelial	cg11597973	chr6	34150573	0.277111	4.90953e-15	3.61857e-09
Endothelial	cg11107451	chr2	42542416	0.362324	1.13993e-19	8.40187e-14
Endothelial	cg25097215	chr20	47489666	0.298109	2.18667e-17	1.61169e-11
Endothelial	cg07869719	chr9	80998282	0.316506	4.9095e-12	3.61855e-06
Endothelial	cg11030829	chr1	36952758	0.35724	6.60439e-11	4.86777e-05
Endothelial	cg23989012	chr1	147791203	0.30152	2.68538e-23	1.97926e-17
Endothelial	cg11190327	chr18	42900792	0.283494	6.82937e-10	0.000503359
Endothelial	cg06878370	chr6	136748186	0.335254	1.71729e-14	1.26573e-08
Endothelial	cg12922664	chr15	31341464	0.32793	1.2361e-11	9.11068e-06
Endothelial	cg03887378	chr8	10131613	0.268291	1.00111e-10	7.3787e-05
Endothelial	cg17438580	chr11	47883517	0.408038	4.53311e-15	3.34113e-09
Endothelial	cg01600165	chr12	62662949	0.263222	5.67838e-09	0.00418525
Endothelial	cg04095483	chr5	40615780	0.300248	2.37785e-13	1.7526e-07
Endothelial	cg08089221	chr4	9992106	0.275653	3.17164e-13	2.33766e-07
Endothelial	cg10840277	chr8	124829410	0.412055	5.22038e-13	3.84768e-07
Endothelial	cg09969502	chr10	135107887	0.267292	9.40519e-17	6.93209e-11
Endothelial	cg00916730	chr9	132220825	0.282457	3.34229e-10	0.000246344
Endothelial	cg10821976	chr1	231748855	0.422103	1.54751e-19	1.14059e-13
Endothelial	cg15432831	chr1	155499927	0.276093	3.50521e-12	2.58351e-06
Endothelial	cg08514311	chr16	51416829	0.321429	9.35063e-09	0.00689188
Endothelial	cg14913647	chr1	183760973	0.26105	9.06134e-11	6.67866e-05
Endothelial	cg27219643	chr20	44627211	0.311228	6.74549e-14	4.97176e-08
Endothelial	cg16815249	chr6	111441357	0.33476	1.17573e-11	8.6657e-06
Endothelial	cg09369269	chr10	11667257	0.377521	3.88094e-14	2.86044e-08
Endothelial	cg09248694	chr11	5301844	0.32618	3.52406e-14	2.59741e-08
Endothelial	cg09721047	chr2	68962012	0.278815	2.17169e-09	0.00160065
Endothelial	cg04927139	chr6	7074003	0.280893	1.29398e-16	9.53729e-11
Endothelial	cg16124501	chr15	70755659	0.429419	1.4378e-18	1.05973e-12
Endothelial	cg20336543	chr12	110435360	0.315856	2.41824e-14	1.78236e-08
Endothelial	cg04972541	chr12	16063556	0.340013	3.62902e-18	2.67477e-12
Endothelial	cg12782801	chr10	11191659	0.335017	1.60519e-11	1.18311e-05
Endothelial	cg24698222	chr9	87327111	0.266054	1.06447e-11	7.84567e-06
Endothelial	cg02141393	chr2	68638561	0.474292	4.88747e-17	3.60231e-11
Endothelial	cg05687083	chr7	5371160	0.342039	1.5293e-17	1.12717e-11
Endothelial	cg22609784	chr4	4863678	0.352809	2.008e-14	1.48e-08
Endothelial	cg17434852	chr13	31151963	0.272307	8.13579e-16	5.99648e-10
Endothelial	cg13381110	chr18	60646614	0.334612	1.16722e-10	8.60301e-05
Endothelial	cg13709520	chr15	74804769	0.30717	1.34586e-13	9.91968e-08
Endothelial	cg02522410	chr10	128592589	0.319453	5.03188e-24	3.70875e-18
Endothelial	cg27097542	chr16	11706435	0.297922	6.27802e-10	0.000462722
Endothelial	cg16097858	chr2	46765700	0.281698	1.57022e-10	0.000115733
Endothelial	cg04640159	chr11	116434532	0.305046	5.00742e-20	3.69072e-14
Endothelial	cg08041014	chr17	41175726	0.270527	5.58369e-13	4.11546e-07
Endothelial	cg08611640	chr1	12508973	0.27722	6.74262e-17	4.96965e-11
Endothelial	cg21917510	chr11	85887699	0.283413	1.12389e-10	8.28365e-05
Endothelial	cg16926051	chr10	82420606	0.308619	4.89997e-11	3.61153e-05
Endothelial	cg14963724	chr18	72166303	0.251284	7.61203e-13	5.61044e-07
Endothelial	cg07405796	chr6	30104552	0.277526	5.34904e-13	3.94251e-07
Endothelial	cg12553083	chr1	108492681	0.414713	7.61764e-14	5.61458e-08
Endothelial	cg19966540	chr21	35885635	0.284344	5.04996e-10	0.000372207
Endothelial	cg05560127	chr11	128554774	0.382983	3.42352e-17	2.5233e-11
Endothelial	cg02372904	chr10	120894857	0.349775	6.96764e-22	5.1355e-16
Endothelial	cg16376635	chr20	20662080	0.307213	1.08978e-14	8.03225e-09
Endothelial	cg00754552	chr19	50848461	0.271416	1.09072e-10	8.03916e-05
Endothelial	cg10726445	chr13	76336809	0.354656	6.10443e-10	0.000449927
Endothelial	cg24086675	chr14	35703393	0.377219	3.22638e-20	2.378e-14
Endothelial	cg25558241	chr7	73617764	0.453127	2.84471e-31	2.09669e-25
Endothelial	cg21308575	chr19	6887544	0.387939	1.43225e-14	1.05564e-08
Endothelial	cg10946552	chr16	21623286	0.273246	5.90452e-09	0.00435193
Endothelial	cg19060895	chr17	5419436	0.284358	2.40774e-23	1.77463e-17
Endothelial	cg23134334	chr6	139592351	0.414926	2.10737e-15	1.55324e-09
Endothelial	cg07671644	chr2	37545668	0.366438	9.37121e-23	6.90705e-17
Endothelial	cg03961400	chr9	3397565	0.262013	1.11022e-13	8.1829e-08
Endothelial	cg09102610	chr4	94427508	0.280977	3.95551e-12	2.91541e-06
Endothelial	cg14691324	chr11	122543813	0.45724	2.12581e-18	1.56683e-12
Endothelial	cg07104137	chr8	69097413	0.382522	1.68649e-10	0.000124303
Endothelial	cg23501373	chr5	137194119	0.460622	2.73445e-17	2.01543e-11
Endothelial	cg21843789	chr2	64834376	0.304135	1.58089e-15	1.16519e-09
Endothelial	cg21205972	chr11	93259022	0.382058	1.23291e-12	9.08715e-07
Endothelial	cg15469943	chr14	76081623	0.26088	3.07027e-11	2.26294e-05
Endothelial	cg04708975	chr19	40459334	0.28667	1.14926e-18	8.47061e-13
Endothelial	cg12152524	chr6	7325004	0.418505	3.1604e-19	2.32937e-13
Endothelial	cg00626263	chr7	5741049	0.261064	8.66946e-14	6.38983e-08
Endothelial	cg04361126	chr2	190446792	0.403822	1.10844e-12	8.16975e-07
Endothelial	cg19601328	chr17	43368729	0.349478	4.5937e-14	3.38579e-08
Endothelial	cg14127324	chr5	142176214	0.311961	2.59855e-21	1.91526e-15
Endothelial	cg11807006	chr17	7239821	0.30591	2.35064e-22	1.73254e-16
Endothelial	cg09853238	chr6	149532290	0.32341	1.09709e-16	8.08607e-11
Endothelial	cg18734246	chr2	175709021	0.470964	1.72931e-15	1.27459e-09
Endothelial	cg12723251	chr1	230414987	0.270187	6.57977e-14	4.84962e-08
Endothelial	cg04974594	chr16	75098576	0.342691	1.09907e-18	8.10071e-13
Endothelial	cg18766016	chr16	10970773	0.307753	2.10912e-13	1.55452e-07
Endothelial	cg01902845	chr1	214170993	0.326323	8.95679e-22	6.6016e-16
Endothelial	cg05233353	chr10	75648857	0.286815	4.10529e-11	3.0258e-05
Endothelial	cg11367172	chr7	55605450	0.321017	1.30273e-20	9.60174e-15
Endothelial	cg22029028	chr7	74046099	0.305152	1.21931e-19	8.98695e-14
Endothelial	cg00322814	chr15	52393233	0.306729	9.84598e-14	7.25698e-08
Endothelial	cg20810975	chr17	42467199	0.327522	1.50515e-21	1.10937e-15
Endothelial	cg11643041	chr3	169067194	0.301508	1.2e-11	8.84457e-06
Endothelial	cg10770279	chr2	11682754	0.275105	3.70831e-13	2.73321e-07
Endothelial	cg11001769	chr14	61748440	0.324777	1.01278e-11	7.46471e-06
Endothelial	cg24817997	chr7	28724259	0.388856	2.89224e-22	2.13172e-16
Endothelial	cg02092885	chr17	29379458	0.295966	2.2379e-25	1.64945e-19
Endothelial	cg17635409	chr16	66836220	0.314982	1.96622e-18	1.4492e-12
Endothelial	cg23373556	chr7	18545911	0.316341	1.50712e-10	0.000111082
Endothelial	cg11851656	chr12	10396552	0.442977	5.12348e-19	3.77626e-13
Endothelial	cg02210967	chr7	5572794	0.367659	4.20594e-18	3.09999e-12
Endothelial	cg12908797	chr2	234240596	0.298138	1.51105e-11	1.11372e-05
Endothelial	cg27186062	chr18	58539464	0.296316	2.84989e-14	2.10051e-08
Endothelial	cg13246468	chr1	31205629	0.261348	4.42966e-17	3.26488e-11
Endothelial	cg03925136	chr13	49149261	0.272644	5.43022e-17	4.00234e-11
Endothelial	cg11496559	chr3	132843552	0.325432	1.35833e-14	1.00115e-08
Endothelial	cg13836957	chr2	203830758	0.25286	4.1549e-17	3.06237e-11
Endothelial	cg00852964	chr6	133035150	0.277954	5.9123e-10	0.000435766
Endothelial	cg21099332	chr5	39270715	0.250483	3.54057e-11	2.60958e-05
Endothelial	cg09895458	chr20	49596978	0.270402	3.14709e-11	2.31957e-05
Endothelial	cg06196379	chr6	41254885	0.277317	1.33761e-17	9.85888e-12
Endothelial	cg01723892	chr1	233004866	0.327259	3.53172e-10	0.000260305
Endothelial	cg12426781	chr12	13690813	0.269441	1.22873e-11	9.05634e-06
Endothelial	cg18307469	chr14	97541471	0.301448	5.30066e-15	3.90686e-09
Endothelial	cg13885437	chr2	216922738	0.322555	2.87229e-10	0.000211702
Endothelial	cg13430338	chr1	246997341	0.294994	1.59274e-15	1.17393e-09
Endothelial	cg17418085	chr1	31229122	0.30574	6.22184e-16	4.58581e-10
Endothelial	cg24404318	chr11	48053509	0.253999	8.37477e-13	6.17263e-07
Endothelial	cg08419235	chr16	68702501	0.289585	5.79554e-12	4.2716e-06
Endothelial	cg17318854	chr4	41468563	0.275904	2.56782e-09	0.00189261
Endothelial	cg06584224	chr22	25573765	0.418019	5.66527e-18	4.17559e-12
[truncated: 81,296 more rows]

## Sheet: legend
Each row is a differential methylation test between one cell type versus all the others (for a given trimester)
Celltype	Which cell type is being compared
cpg	cpg ID, provided by Illumina
chr	Chromosome
start	Genomic coordinate of the "C" in the CpG
mean_difference_bval	The difference in mean DNA methylation of the cell type compared to all others
p_value	p value
bonferroni	bonferroni-corrected p value
