# Supplementary material for: Cell-specific characterization of the placental methylome
Source: BMC Genomics. 2021 Jan 6;22:6. doi: 10.1186/s12864-020-07186-6 (PMC7788826; doi:10.1186/s12864-020-07186-6)
Supplement: Supplementary file 4 — Additional file 4 Table S2 Linear modelling results for differentially methylated CpGs. Results are presented for every tested CpG. Third trimester (term) results. [file 12864_2020_7186_MOESM4_ESM.xlsx]

## Sheet: s2
Celltype	cpg	chr	start	mean_difference_bval	p_value	bonferroni
Endothelial	cg00376553	chr7	100073281	0.442	7.56371e-29	5.57483e-23
Endothelial	cg08360726	chr19	40871823	0.301086	8.05607e-29	5.93772e-23
Endothelial	cg08193650	chr2	43451868	0.282543	1.23803e-11	9.12492e-06
Endothelial	cg25464140	chr1	150131488	0.255153	1.8695e-16	1.37791e-10
Endothelial	cg11926444	chr3	119137289	0.362575	5.67138e-26	4.18009e-20
Endothelial	cg06734406	chr12	50349329	0.442956	7.81709e-27	5.76159e-21
Endothelial	cg01602153	chr8	59058660	0.354692	2.0018e-22	1.47543e-16
Endothelial	cg25293896	chr19	45720949	0.454861	2.77726e-29	2.04698e-23
Endothelial	cg10580335	chr3	125803859	0.261747	4.24016e-15	3.12521e-09
Endothelial	cg03679755	chr10	101875035	0.422055	5.6845e-31	4.18976e-25
Endothelial	cg03946671	chr20	62693973	0.310408	1.58894e-20	1.17113e-14
Endothelial	cg05351887	chr16	3988869	0.258543	1.07898e-15	7.95266e-10
Endothelial	cg00828556	chr3	196351986	0.334724	1.22541e-28	9.0319e-23
Endothelial	cg23356562	chr7	129781552	0.351406	2.8736e-33	2.11799e-27
Endothelial	cg06422471	chr22	51169500	0.340163	4.25875e-17	3.13891e-11
Endothelial	cg05901765	chr5	68710818	0.418763	8.46726e-31	6.24079e-25
Endothelial	cg24175580	chr19	36024217	0.366465	6.75186e-22	4.97646e-16
Endothelial	cg25644556	chr7	27209582	0.260166	6.88614e-23	5.07543e-17
Endothelial	cg26305896	chr16	2286937	0.462156	9.36121e-30	6.89968e-24
Endothelial	cg03414757	chr10	81966886	0.392046	9.24788e-31	6.81615e-25
Endothelial	cg12608565	chr17	4802692	0.380587	1.96492e-23	1.44824e-17
Endothelial	cg22198044	chr4	2819614	0.357972	1.73341e-23	1.27761e-17
Endothelial	cg14447606	chr2	72370328	0.699286	1.61725e-41	1.192e-35
Endothelial	cg20709110	chr22	19946873	0.40043	1.37873e-23	1.01619e-17
Endothelial	cg21480173	chr19	10463831	0.390926	1.94352e-21	1.43247e-15
Endothelial	cg12813394	chr14	69095057	0.428878	1.8962e-23	1.39759e-17
Endothelial	cg23804620	chr4	6690894	0.36513	5.58615e-47	4.11727e-41
Endothelial	cg19380499	chr3	128722515	0.342731	3.65966e-21	2.69735e-15
Endothelial	cg08703857	chr7	2653651	0.438019	1.01355e-25	7.47038e-20
Endothelial	cg02479497	chr16	85548895	0.501147	1.46075e-28	1.07664e-22
Endothelial	cg14391148	chr9	140175219	0.434518	1.77622e-26	1.30916e-20
Endothelial	cg03466198	chr7	50727932	0.255366	1.78924e-20	1.31876e-14
Endothelial	cg04968127	chr11	10715213	0.290728	7.14037e-17	5.26281e-11
Endothelial	cg11327657	chr21	46388162	0.256604	3.53967e-23	2.60892e-17
Endothelial	cg00573770	chr2	145278485	0.353626	1.35944e-30	1.00198e-24
Endothelial	cg10542562	chr11	128556382	0.369855	8.91706e-45	6.57232e-39
Endothelial	cg24995657	chr14	67879126	0.34953	1.13781e-26	8.38624e-21
Endothelial	cg26736200	chr16	69951706	0.341589	4.10006e-19	3.02195e-13
Endothelial	cg26418147	chr1	205743515	0.428199	5.03069e-48	3.70787e-42
Endothelial	cg21189224	chr9	92277515	0.522343	1.46364e-27	1.07877e-21
Endothelial	cg01687558	chr7	5647786	0.25827	7.86567e-16	5.79739e-10
Endothelial	cg03610228	chr10	21799395	0.64665	6.22618e-41	4.58901e-35
Endothelial	cg27036341	chr19	36024225	0.418502	2.74509e-21	2.02327e-15
Endothelial	cg07223952	chr8	120684721	0.332652	9.02711e-15	6.65343e-09
Endothelial	cg05799169	chr22	50721120	0.260922	7.91036e-16	5.83033e-10
Endothelial	cg10500147	chr12	6881601	0.363073	3.41123e-31	2.51424e-25
Endothelial	cg05489661	chr16	88975108	0.291507	1.2109e-15	8.92494e-10
Endothelial	cg20459022	chr19	46651087	0.410167	4.42652e-29	3.26257e-23
Endothelial	cg18628255	chr7	44152333	0.313366	2.90292e-18	2.13959e-12
Endothelial	cg23579185	chr18	77545223	0.274496	1.1648e-19	8.58518e-14
Endothelial	cg09414673	chr7	1022797	0.270619	6.23092e-22	4.5925e-16
Endothelial	cg07333715	chr11	2292691	0.26632	2.194e-15	1.61709e-09
Endothelial	cg23800435	chr1	43751376	0.386918	2.74554e-30	2.0236e-24
Endothelial	cg05529816	chr17	4802735	0.488298	1.48359e-30	1.09348e-24
Endothelial	cg10113760	chr16	86319254	0.421532	9.25717e-24	6.82299e-18
Endothelial	cg14516100	chr4	186560083	0.332942	1.32679e-22	9.77911e-17
Endothelial	cg25736251	chr3	61235869	0.656606	2.21977e-35	1.63608e-29
Endothelial	cg25083618	chr10	94820988	0.395326	3.31656e-32	2.44447e-26
Endothelial	cg12112870	chr8	86112931	0.307047	4.04955e-14	2.98472e-08
Endothelial	cg16563255	chr16	72995177	0.31861	1.991e-18	1.46747e-12
Endothelial	cg23071186	chr19	6669849	0.290438	9.84953e-24	7.2596e-18
Endothelial	cg21051964	chr12	58022620	0.462362	8.66842e-26	6.38906e-20
Endothelial	cg02299497	chr14	69095570	0.354764	2.6748e-23	1.97146e-17
Endothelial	cg23498445	chr22	18527557	0.272092	2.06593e-15	1.52269e-09
Endothelial	cg09210519	chr10	105452352	0.750383	1.75777e-55	1.29557e-49
Endothelial	cg20494635	chr11	2012071	0.264313	1.44078e-14	1.06193e-08
Endothelial	cg21577836	chr1	175568710	0.579588	2.19952e-38	1.62115e-32
Endothelial	cg14679235	chr17	80876074	0.251282	8.11048e-12	5.97783e-06
Endothelial	cg07148038	chr6	32061160	0.479335	5.88643e-34	4.33859e-28
Endothelial	cg04086531	chr16	49732376	0.360695	8.93024e-19	6.58203e-13
Endothelial	cg17070988	chr12	115103351	0.337169	1.19863e-25	8.83454e-20
Endothelial	cg03926815	chr3	13114681	0.299308	3.48791e-26	2.57076e-20
Endothelial	cg11239720	chr4	152967415	0.560667	5.68741e-43	4.1919e-37
Endothelial	cg23971915	chr3	46742865	0.316487	5.20435e-22	3.83586e-16
Endothelial	cg01377268	chr2	239925497	0.264791	1.86243e-16	1.3727e-10
Endothelial	cg04454285	chr16	86016317	0.389529	3.61142e-32	2.6618e-26
Endothelial	cg06283673	chr17	27945244	0.470199	8.07618e-42	5.95255e-36
Endothelial	cg25643154	chr6	159084057	0.50298	6.72558e-26	4.95709e-20
Endothelial	cg20264068	chr1	207842927	0.358706	2.18002e-21	1.60678e-15
Endothelial	cg23479730	chr14	99681757	0.27741	9.45719e-14	6.97042e-08
Endothelial	cg27368606	chr4	186768730	0.628273	2.45693e-42	1.81088e-36
Endothelial	cg09143801	chr1	151105049	0.503259	2.44776e-26	1.80412e-20
Endothelial	cg16454852	chr16	4007819	0.31991	8.86126e-22	6.53119e-16
Endothelial	cg10604373	chr3	194004692	0.309746	1.26011e-24	9.28763e-19
Endothelial	cg11693285	chr10	131927345	0.325329	1.02056e-17	7.52205e-12
Endothelial	cg12615165	chr18	19756877	0.556382	1.57365e-29	1.15986e-23
Endothelial	cg22035959	chr19	951681	0.587499	4.63556e-40	3.41664e-34
Endothelial	cg10788618	chr17	46622022	0.371424	4.3679e-33	3.21936e-27
Endothelial	cg10805850	chr13	98794470	0.292237	1.32739e-12	9.78356e-07
Endothelial	cg10959711	chr1	153509096	0.505708	5.76879e-38	4.25189e-32
Endothelial	cg07548607	chr2	187713964	0.269356	4.54984e-55	3.35346e-49
Endothelial	cg00626702	chr4	1647016	0.253897	1.47744e-15	1.08895e-09
Endothelial	cg00270625	chr22	51017019	0.566618	8.49292e-40	6.25971e-34
Endothelial	cg16513459	chr17	7832932	0.349618	1.39328e-31	1.02692e-25
Endothelial	cg14457782	chr17	40937362	0.376095	5.93583e-31	4.375e-25
Endothelial	cg23520688	chr14	103294740	0.314405	2.75723e-16	2.03221e-10
Endothelial	cg09132790	chr16	49533226	0.254583	1.98623e-30	1.46395e-24
Endothelial	cg15576730	chr19	55693151	0.293675	1.39004e-15	1.02453e-09
Endothelial	cg04974685	chr20	30606909	0.303171	6.84593e-53	5.04579e-47
Endothelial	cg09283548	chr2	233404220	0.338375	3.59742e-31	2.65148e-25
Endothelial	cg05414442	chr2	72358024	0.292525	1.48119e-37	1.09171e-31
Endothelial	cg11731300	chr1	161008542	0.437856	1.80449e-24	1.33e-18
Endothelial	cg09160231	chr7	1765313	0.326424	2.3624e-19	1.7412e-13
Endothelial	cg16553238	chr1	9154254	0.404662	3.39828e-23	2.5047e-17
Endothelial	cg26815843	chr9	139891063	0.463552	5.70521e-32	4.20503e-26
Endothelial	cg03367136	chr11	102638470	0.382474	2.35109e-21	1.73287e-15
Endothelial	cg14182517	chr17	9066686	0.267556	1.04505e-11	7.70255e-06
Endothelial	cg03532030	chr2	242824433	0.449324	1.82641e-26	1.34616e-20
Endothelial	cg07031408	chr13	24269867	0.469394	1.35669e-36	9.99946e-31
Endothelial	cg21851672	chr1	200007863	0.276168	3.64201e-22	2.68435e-16
Endothelial	cg16204066	chr6	33638922	0.44786	3.84233e-28	2.83199e-22
Endothelial	cg26917828	chr1	226825448	0.329196	1.33445e-15	9.83557e-10
Endothelial	cg14543226	chr19	3384854	0.552693	6.85542e-37	5.05279e-31
Endothelial	cg17947992	chr6	2510180	0.290672	2.82657e-11	2.08332e-05
Endothelial	cg07661904	chr10	71930999	0.264648	4.26335e-18	3.1423e-12
Endothelial	cg08668199	chr3	127795571	0.359645	1.33502e-26	9.83973e-21
Endothelial	cg08075204	chr12	51718112	0.434776	1.96077e-27	1.44519e-21
Endothelial	cg23299476	chr13	114281665	0.252427	6.01904e-15	4.43633e-09
Endothelial	cg22507023	chr17	55946195	0.353269	1.04841e-18	7.7273e-13
Endothelial	cg21640187	chr6	4282172	0.290002	1.48782e-23	1.0966e-17
Endothelial	cg12978227	chr7	106508672	0.315862	6.84803e-22	5.04734e-16
Endothelial	cg05308792	chr16	1578807	0.263642	7.58163e-18	5.58804e-12
Endothelial	cg26192309	chr1	211765568	0.28701	5.19669e-13	3.83022e-07
Endothelial	cg06436185	chr7	151442351	0.632745	7.15084e-40	5.27053e-34
Endothelial	cg20403644	chr17	707141	0.254407	1.3713e-16	1.01071e-10
Endothelial	cg25666403	chr22	30662994	0.262411	2.04136e-16	1.50458e-10
Endothelial	cg10622643	chr17	935191	0.346505	2.1006e-20	1.54824e-14
Endothelial	cg20598347	chr1	1356852	0.260568	3.15835e-16	2.32786e-10
Endothelial	cg27028923	chr19	1765764	0.381276	6.63037e-22	4.88692e-16
Endothelial	cg00381442	chr16	85146178	0.34517	7.75161e-31	5.71332e-25
Endothelial	cg20742389	chr19	14591033	0.427196	1.27125e-26	9.36978e-21
Endothelial	cg22070116	chr9	12695565	0.330899	7.74057e-24	5.70519e-18
Endothelial	cg21221545	chr2	9286050	0.27158	1.73449e-18	1.27841e-12
Endothelial	cg12694372	chr6	32064582	0.367461	5.76155e-14	4.24655e-08
Endothelial	cg22305258	chr17	4643367	0.297785	1.51173e-22	1.11422e-16
Endothelial	cg12134633	chr15	32934004	0.328841	1.7782e-22	1.31062e-16
Endothelial	cg22856324	chr2	72371255	0.466246	6.22958e-30	4.59151e-24
Endothelial	cg10914558	chr12	117797056	0.254141	1.63869e-22	1.2078e-16
Endothelial	cg09668627	chr1	1371844	0.262075	1.06547e-14	7.85303e-09
Endothelial	cg21756656	chr2	47169280	0.396744	1.03065e-63	7.59644e-58
Endothelial	cg14348741	chr9	139880223	0.504939	1.1808e-28	8.70312e-23
Endothelial	cg01135546	chr17	45949828	0.523394	5.1933e-38	3.82772e-32
Endothelial	cg01411786	chr1	201709390	0.328502	3.55519e-22	2.62035e-16
Endothelial	cg12898442	chr11	124616323	0.279076	3.44655e-44	2.54028e-38
Endothelial	cg03910363	chr11	133823862	0.260242	3.86387e-16	2.84786e-10
Endothelial	cg15283950	chr11	10715217	0.299713	7.79537e-15	5.74557e-09
Endothelial	cg10092265	chr17	7311742	0.34304	9.27191e-19	6.83386e-13
Endothelial	cg18631996	chr5	139526080	0.283519	7.47311e-25	5.50805e-19
Endothelial	cg08217163	chr2	66809959	0.407496	6.65123e-25	4.90229e-19
Endothelial	cg11253122	chr1	20314957	0.352982	1.15735e-28	8.53025e-23
Endothelial	cg15160709	chr2	72357937	0.402517	4.01901e-39	2.96221e-33
Endothelial	cg26007189	chr5	176166980	0.258654	1.22683e-19	9.04233e-14
Endothelial	cg13831540	chr7	130128420	0.271397	2.16147e-12	1.59311e-06
Endothelial	cg03401480	chr20	57087179	0.273951	1.80277e-17	1.32873e-11
Endothelial	cg17508302	chr1	161575716	0.381717	8.64333e-25	6.37057e-19
Endothelial	cg12150039	chr19	35490532	0.250431	1.69758e-12	1.2512e-06
Endothelial	cg23963802	chr10	101874887	0.436393	3.22755e-32	2.37887e-26
Endothelial	cg02408252	chr11	44978996	0.299479	6.60548e-26	4.86857e-20
Endothelial	cg14275842	chr17	4802813	0.44543	8.93301e-27	6.58408e-21
Endothelial	cg07233230	chr1	241912768	0.359736	2.86676e-19	2.11295e-13
Endothelial	cg14377596	chr1	201709135	0.295921	3.24011e-24	2.38812e-18
Endothelial	cg11859584	chr19	3361374	0.292082	3.2732e-18	2.41251e-12
Endothelial	cg23245942	chr17	46698973	0.541146	5.22717e-36	3.85269e-30
Endothelial	cg01175020	chr10	102896475	0.256878	1.38442e-18	1.02039e-12
Endothelial	cg27553947	chr1	9819767	0.558748	1.59423e-45	1.17503e-39
Endothelial	cg08135406	chr3	23785035	0.514517	4.97656e-30	3.66798e-24
Endothelial	cg19774314	chr10	105453060	0.811703	9.78767e-53	7.214e-47
Endothelial	cg26709988	chr16	84860918	0.389437	2.67786e-23	1.97371e-17
Endothelial	cg03717588	chr11	56948018	0.738914	5.56415e-55	4.10105e-49
Endothelial	cg18924324	chr6	100057143	0.297209	8.73131e-15	6.43541e-09
Endothelial	cg03419014	chr21	38362742	0.391777	2.49633e-30	1.83992e-24
Endothelial	cg12954512	chr7	158750244	0.255543	2.38636e-14	1.75886e-08
Endothelial	cg19827182	chr1	21640802	0.31995	2.24966e-29	1.65811e-23
Endothelial	cg25526061	chr10	135088451	0.293341	1.5419e-15	1.13646e-09
Endothelial	cg22714290	chr1	207992548	0.379845	2.26166e-14	1.66696e-08
Endothelial	cg22054918	chr4	81123613	0.283667	1.52608e-16	1.1248e-10
Endothelial	cg19749898	chr11	1712765	0.431904	1.01966e-31	7.51539e-26
Endothelial	cg07812715	chr12	117483086	0.352828	1.40915e-24	1.03862e-18
Endothelial	cg25746778	chr10	131758331	0.267087	2.08291e-32	1.53521e-26
Endothelial	cg12620035	chr7	73247613	0.255837	1.09358e-13	8.06025e-08
Endothelial	cg04767697	chr2	43016446	0.31726	1.91099e-21	1.4085e-15
Endothelial	cg05361096	chr12	50349307	0.354843	1.54063e-31	1.13552e-25
Endothelial	cg24580287	chr11	9783215	0.259781	4.00757e-13	2.95378e-07
Endothelial	cg15745284	chr6	32064923	0.261415	1.18861e-12	8.76062e-07
Endothelial	cg16548780	chr16	67218910	0.593996	1.22711e-43	9.04439e-38
Endothelial	cg21824343	chr17	1633714	0.265378	2.30814e-23	1.70121e-17
Endothelial	cg15826437	chr17	38334186	0.548153	9.87282e-39	7.27676e-33
Endothelial	cg25582488	chr14	69095171	0.353196	1.32479e-23	9.76434e-18
Endothelial	cg26379448	chr4	3679592	0.318599	2.41217e-31	1.77789e-25
Endothelial	cg22806907	chr17	40826212	0.632593	5.50498e-48	4.05744e-42
Endothelial	cg05315334	chr13	113656212	0.423507	1.71764e-28	1.26599e-22
Endothelial	cg02879554	chr16	2141451	0.394183	1.15725e-18	8.52949e-13
Endothelial	cg27299647	chr16	86231823	0.300381	2.64929e-26	1.95266e-20
Endothelial	cg19027710	chr3	142837529	0.344291	3.09389e-32	2.28035e-26
Endothelial	cg25804146	chr19	6822454	0.303448	4.3825e-20	3.23012e-14
Endothelial	cg04245402	chr19	751241	0.312229	1.18481e-14	8.73265e-09
Endothelial	cg13691567	chr17	1308616	0.376499	6.55634e-22	4.83235e-16
Endothelial	cg06717565	chr12	114836487	0.298254	5.16417e-23	3.80625e-17
Endothelial	cg20929387	chr4	7774510	0.25916	1.51454e-15	1.11629e-09
Endothelial	cg12415569	chr12	322831	0.314411	2.09485e-25	1.54401e-19
Endothelial	cg27357918	chr4	645256	0.256952	7.97116e-15	5.87514e-09
Endothelial	cg06299997	chr7	94023557	0.565117	1.7279e-36	1.27355e-30
Endothelial	cg19004465	chr17	77925136	0.306355	8.09658e-26	5.96758e-20
Endothelial	cg12594793	chr20	57092600	0.285628	1.01681e-21	7.49441e-16
Endothelial	cg10667102	chr19	1265458	0.470285	1.10097e-21	8.11468e-16
Endothelial	cg16029875	chr1	204320179	0.305885	3.53846e-25	2.60803e-19
Endothelial	cg04624228	chr8	38411598	0.259655	1.50185e-10	0.000110694
Endothelial	cg25715779	chr4	169754225	0.658345	2.24819e-45	1.65703e-39
Endothelial	cg06495631	chr5	178692806	0.358041	1.74498e-20	1.28614e-14
Endothelial	cg18229178	chr19	36246402	0.593343	6.18682e-40	4.55999e-34
Endothelial	cg20120208	chr10	102896869	0.284967	4.11147e-17	3.03036e-11
Endothelial	cg05924489	chr3	49459937	0.570463	3.05638e-35	2.25271e-29
Endothelial	cg18596947	chr14	94393816	0.266131	1.04351e-14	7.69117e-09
Endothelial	cg26169081	chr10	12648338	0.255104	2.27305e-15	1.67535e-09
Endothelial	cg00014380	chr16	4424290	0.284575	2.88328e-19	2.12512e-13
Endothelial	cg17973038	chr8	99395068	0.329147	9.1466e-20	6.7415e-14
Endothelial	cg03310838	chr16	88545042	0.29813	3.23515e-21	2.38447e-15
Endothelial	cg13696474	chr16	1386158	0.296592	2.10273e-25	1.54981e-19
Endothelial	cg17429236	chr7	150694028	0.295852	6.00816e-30	4.42831e-24
Endothelial	cg12000995	chr2	27665139	0.452664	1.08042e-28	7.96324e-23
Endothelial	cg11408933	chr5	141191429	0.28922	4.98498e-27	3.67418e-21
Endothelial	cg05928904	chr17	16924597	0.455559	1.4324e-25	1.05575e-19
Endothelial	cg08100000	chr3	192582924	0.384422	5.67533e-23	4.183e-17
Endothelial	cg22014430	chr1	24077973	0.266157	1.47936e-22	1.09036e-16
Endothelial	cg14749417	chr12	6419509	0.29557	1.206e-25	8.8888e-20
Endothelial	cg27363141	chr6	30038929	0.254632	5.58864e-17	4.11911e-11
Endothelial	cg26003140	chr17	8611612	0.305627	1.91942e-20	1.41471e-14
Endothelial	cg15128141	chr12	132690536	0.434837	2.47692e-26	1.82562e-20
Endothelial	cg12355172	chr11	67418315	0.280218	7.55908e-19	5.57142e-13
Endothelial	cg23952578	chr1	116371871	0.452304	5.57226e-19	4.10703e-13
Endothelial	cg01726448	chr7	1604448	0.353749	8.61352e-25	6.3486e-19
Endothelial	cg11629889	chr17	40839022	0.266985	6.68163e-17	4.92469e-11
Endothelial	cg26032417	chr2	241185226	0.364366	3.69045e-16	2.72005e-10
Endothelial	cg13400512	chr6	32064578	0.355601	4.85346e-15	3.57724e-09
Endothelial	cg05017994	chr5	964562	0.322047	6.86002e-17	5.05618e-11
Endothelial	cg07230359	chr16	86466427	0.431195	3.9296e-28	2.89631e-22
Endothelial	cg17590003	chr17	25676574	0.671545	1.05361e-35	7.76564e-30
Endothelial	cg03081173	chr6	31166502	0.280479	5.37789e-17	3.96378e-11
Endothelial	cg08409113	chr17	40937365	0.409265	5.34747e-26	3.94135e-20
Endothelial	cg12731799	chr11	126603252	0.260373	3.16687e-18	2.33414e-12
Endothelial	cg19221841	chr19	41197049	0.354527	3.61857e-56	2.66707e-50
Endothelial	cg07110356	chr17	56355431	0.385636	1.02908e-22	7.58487e-17
Endothelial	cg10129154	chr16	1093823	0.328842	1.84549e-20	1.36022e-14
Endothelial	cg27450668	chr1	3460070	0.408062	4.12144e-24	3.0377e-18
Endothelial	cg24406898	chr7	94023308	0.301898	9.95298e-20	7.33585e-14
Endothelial	cg10158843	chr11	60776172	0.294792	2.32131e-27	1.71092e-21
Endothelial	cg07109358	chr4	7774727	0.393866	7.23013e-25	5.32897e-19
Endothelial	cg18563999	chr12	54785003	0.708671	2.43167e-47	1.79227e-41
Endothelial	cg24913168	chr13	44971694	0.268401	1.3202e-09	0.000973051
Endothelial	cg21007509	chr14	68831210	0.327322	1.93542e-17	1.4265e-11
Endothelial	cg25683744	chr12	681324	0.261414	2.70583e-18	1.99433e-12
Endothelial	cg00426310	chr5	139030390	0.325904	5.71117e-36	4.20942e-30
Endothelial	cg09737314	chr17	6899359	0.420885	1.59747e-26	1.17741e-20
Endothelial	cg22535729	chr8	55533955	0.264783	2.33336e-18	1.7198e-12
Endothelial	cg02136452	chr16	49872492	0.254663	5.63078e-22	4.15017e-16
Endothelial	cg19777396	chr14	104638520	0.252804	4.58426e-17	3.37883e-11
Endothelial	cg08195983	chr3	61235829	0.521129	3.13647e-31	2.31174e-25
Endothelial	cg10158997	chr6	31734106	0.270541	5.42711e-21	4.00005e-15
Endothelial	cg23989336	chr17	79283915	0.255774	3.20669e-17	2.36349e-11
Endothelial	cg06164440	chr8	22432385	0.294907	9.61398e-19	7.08599e-13
Endothelial	cg16034168	chr1	6336711	0.457038	1.16821e-26	8.61027e-21
Endothelial	cg16577651	chr10	94820236	0.516061	1.06737e-32	7.86703e-27
Endothelial	cg00238848	chr11	72408252	0.315913	8.41465e-20	6.20202e-14
Endothelial	cg10429573	chr2	240746616	0.27179	2.07758e-16	1.53128e-10
Endothelial	cg04599341	chr16	2029855	0.345313	1.91315e-18	1.41008e-12
Endothelial	cg16398388	chr17	42438929	0.261829	1.44407e-16	1.06435e-10
Endothelial	cg09452568	chr5	54275198	0.25383	5.47482e-31	4.03521e-25
Endothelial	cg11552829	chr5	169532721	0.28481	7.54021e-16	5.55751e-10
Endothelial	cg18417941	chr1	59841351	0.47139	3.02161e-24	2.22708e-18
Endothelial	cg02961707	chr19	7927974	0.308832	7.04445e-16	5.19211e-10
Endothelial	cg20820767	chr1	45082840	0.372775	9.89077e-22	7.28999e-16
Endothelial	cg06879394	chr6	13274151	0.511876	8.54207e-40	6.29593e-34
Endothelial	cg27530186	chr12	121688459	0.28785	2.48452e-17	1.83122e-11
Endothelial	cg14876077	chr19	45737873	0.302088	6.36424e-20	4.69076e-14
Endothelial	cg11427463	chr19	579361	0.250403	1.24325e-25	9.16335e-20
Endothelial	cg25228995	chr5	139260468	0.281212	6.28486e-12	4.63225e-06
Endothelial	cg01302649	chr16	86530623	0.57772	2.14002e-39	1.5773e-33
Endothelial	cg18267049	chr10	101875028	0.602863	5.23817e-38	3.8608e-32
Endothelial	cg25772221	chr1	1079622	0.277297	2.18448e-11	1.61007e-05
Endothelial	cg15665342	chr17	79139625	0.388462	1.47594e-37	1.08784e-31
Endothelial	cg07368796	chr10	43800133	0.370014	2.32306e-38	1.71221e-32
Endothelial	cg05695699	chr1	33235324	0.351421	2.23466e-19	1.64705e-13
Endothelial	cg09359017	chr1	39207132	0.332821	3.63495e-22	2.67914e-16
Endothelial	cg00025496	chr17	1057343	0.501918	2.71927e-37	2.00424e-31
Endothelial	cg27558541	chr1	110350324	0.277891	6.61007e-19	4.87195e-13
Endothelial	cg12687157	chr5	68710912	0.392519	8.60912e-23	6.34535e-17
Endothelial	cg04120686	chr3	169384410	0.679137	3.9989e-43	2.94739e-37
Endothelial	cg15245122	chr19	14196728	0.34384	7.17959e-19	5.29172e-13
Endothelial	cg07532183	chr8	120684968	0.302916	1.94588e-11	1.43421e-05
Endothelial	cg13185188	chr14	100680334	0.417689	3.89348e-33	2.86969e-27
Endothelial	cg27152890	chr19	45900241	0.295732	2.47328e-21	1.82293e-15
Endothelial	cg19623624	chr10	135278901	0.252021	1.59197e-17	1.17336e-11
Endothelial	cg10068417	chr13	50706583	0.475986	3.96103e-41	2.91948e-35
Endothelial	cg26164879	chr1	38599626	0.271838	2.53523e-16	1.86859e-10
Endothelial	cg21642103	chr6	32064656	0.329587	3.35271e-17	2.47112e-11
Endothelial	cg27039898	chr17	79799411	0.328308	2.85215e-21	2.10218e-15
Endothelial	cg22721579	chr1	36787932	0.362224	5.04383e-22	3.71756e-16
Endothelial	cg16797699	chr12	109569084	0.365468	5.80415e-33	4.27795e-27
Endothelial	cg07659140	chr19	1133209	0.257238	2.67941e-13	1.97486e-07
Endothelial	cg09816821	chr16	88709302	0.255705	1.9641e-28	1.44764e-22
Endothelial	cg19889626	chr8	26047996	0.348168	2.29524e-28	1.69171e-22
Endothelial	cg27359668	chr13	113673103	0.36804	2.16819e-28	1.59806e-22
Endothelial	cg10403753	chr19	44084658	0.329982	1.98386e-22	1.4622e-16
Endothelial	cg03343363	chr10	31053061	0.270987	2.23463e-27	1.64703e-21
Endothelial	cg07455790	chr6	31650735	0.301506	1.03036e-21	7.59425e-16
Endothelial	cg09577511	chr12	50349173	0.377805	2.22968e-39	1.64339e-33
Endothelial	cg25541528	chr7	1545819	0.343894	4.85584e-25	3.57899e-19
Endothelial	cg17710804	chr1	36771844	0.29082	1.9642e-18	1.44771e-12
Endothelial	cg18869061	chr15	100272053	0.323995	1.85798e-20	1.36942e-14
Endothelial	cg23853507	chr10	1651391	0.263926	4.51392e-27	3.32698e-21
Endothelial	cg17666539	chr19	7927207	0.262645	8.81355e-14	6.49603e-08
Endothelial	cg13941978	chr15	65143918	0.625259	1.2205e-49	8.99567e-44
Endothelial	cg00579868	chr7	5271516	0.258144	2.23019e-32	1.64376e-26
Endothelial	cg05929019	chr1	183155154	0.520872	9.46795e-36	6.97835e-30
Endothelial	cg07538039	chr4	15376135	0.271074	2.72514e-10	0.000200857
Endothelial	cg24873410	chr6	166836643	0.320511	8.84494e-23	6.51916e-17
Endothelial	cg07225966	chr10	94820376	0.502195	4.24639e-32	3.1298e-26
Endothelial	cg20311673	chr2	1746207	0.296126	1.93199e-17	1.42397e-11
Endothelial	cg18670767	chr22	45706726	0.254661	1.91758e-24	1.41336e-18
Endothelial	cg10199168	chr16	68014338	0.251042	2.3236e-21	1.71261e-15
Endothelial	cg17361896	chr20	3730680	0.338867	5.22682e-21	3.85243e-15
Endothelial	cg05757757	chr10	80008637	0.301449	2.55713e-27	1.88473e-21
Endothelial	cg10536898	chr5	50673227	0.413091	2.8841e-38	2.12573e-32
Endothelial	cg24033871	chr15	96895341	0.497801	2.55725e-30	1.88482e-24
Endothelial	cg19043798	chr11	61687936	0.257198	1.88542e-10	0.000138965
Endothelial	cg15219228	chr6	35479628	0.270505	1.36568e-13	1.00657e-07
Endothelial	cg00263700	chr16	968257	0.302657	9.36427e-21	6.90194e-15
Endothelial	cg05237641	chr10	128077307	0.413691	1.62409e-33	1.19703e-27
Endothelial	cg02053964	chr12	124950784	0.442312	1.53821e-20	1.13374e-14
Endothelial	cg06530365	chr11	64703469	0.297742	4.87952e-22	3.59645e-16
Endothelial	cg24937136	chr1	226593346	0.374075	2.74981e-28	2.02675e-22
Endothelial	cg02296931	chr1	1144658	0.348797	4.81194e-26	3.54664e-20
Endothelial	cg08840441	chr19	19748461	0.255435	1.71493e-13	1.26399e-07
Endothelial	cg00636952	chr19	18013782	0.305819	1.20273e-21	8.86473e-16
Endothelial	cg24660635	chr15	28437148	0.277548	2.03788e-10	0.000150202
Endothelial	cg19446741	chr2	190744186	0.299656	2.55967e-27	1.88661e-21
Endothelial	cg12121660	chr17	46621709	0.489744	2.22339e-44	1.63875e-38
Endothelial	cg13210239	chr11	2019090	0.270089	3.54579e-27	2.61342e-21
Endothelial	cg14439622	chr18	19752292	0.44909	4.03776e-30	2.97603e-24
Endothelial	cg02378440	chr12	128246538	0.302716	4.29705e-17	3.16714e-11
Endothelial	cg08186790	chr2	121346485	0.33836	2.60393e-17	1.91922e-11
Endothelial	cg14481208	chr2	74669375	0.39258	4.64787e-18	3.42571e-12
Endothelial	cg05934682	chr19	50394298	0.461925	6.13573e-25	4.52234e-19
Endothelial	cg27498387	chr8	41655789	0.275528	5.27954e-14	3.89128e-08
Endothelial	cg00366413	chr12	7072696	0.26367	4.30548e-15	3.17335e-09
Endothelial	cg10187692	chr8	100872131	0.301163	1.39224e-22	1.02615e-16
Endothelial	cg06511312	chr1	3459949	0.268298	5.48955e-20	4.04608e-14
Endothelial	cg21553145	chr8	145578113	0.300757	5.55314e-20	4.09294e-14
Endothelial	cg06981471	chr7	142982076	0.344684	3.29675e-27	2.42987e-21
Endothelial	cg12146829	chr5	1107855	0.382834	2.11686e-29	1.56023e-23
Endothelial	cg04859117	chr11	2011341	0.298965	2.17679e-16	1.6044e-10
Endothelial	cg13878677	chr3	13060915	0.614159	4.69024e-31	3.45694e-25
Endothelial	cg19227924	chr17	28565709	0.355127	2.24157e-31	1.65215e-25
Endothelial	cg00740527	chr11	60843592	0.315442	3.91626e-31	2.88648e-25
Endothelial	cg15555527	chr4	80885981	0.409749	2.0722e-29	1.52731e-23
Endothelial	cg03660096	chr8	1970040	0.398579	6.57433e-29	4.84561e-23
Endothelial	cg14543508	chr9	123631308	0.508215	4.65983e-50	3.43453e-44
Endothelial	cg05457730	chr16	86795490	0.397572	6.05239e-23	4.46092e-17
Endothelial	cg21635870	chr6	101847058	0.259658	9.65233e-22	7.11425e-16
Endothelial	cg09519327	chr7	150710730	0.592983	9.05338e-34	6.67279e-28
Endothelial	cg18046658	chr17	18853473	0.259492	2.1477e-15	1.58296e-09
Endothelial	cg15538607	chr19	10416150	0.280814	5.72216e-29	4.21752e-23
Endothelial	cg09544050	chr8	143580965	0.31063	4.08726e-20	3.01252e-14
Endothelial	cg23560546	chr2	159652019	0.323321	8.60038e-25	6.33891e-19
Endothelial	cg07518714	chr6	32064945	0.257959	4.00547e-11	2.95223e-05
Endothelial	cg12847502	chr2	43437911	0.257266	1.14879e-24	8.46716e-19
Endothelial	cg04086097	chr7	128580792	0.315687	9.0691e-20	6.68438e-14
Endothelial	cg27155168	chr11	68207327	0.312066	1.23443e-36	9.09839e-31
Endothelial	cg17110006	chr1	178007364	0.311839	1.23212e-19	9.08137e-14
Endothelial	cg19097374	chr2	122495561	0.255697	9.44094e-16	6.95845e-10
Endothelial	cg06804846	chr1	6535492	0.367134	2.60074e-28	1.91687e-22
Endothelial	cg14482741	chr17	4802906	0.393497	7.74901e-26	5.71141e-20
Endothelial	cg17743250	chr10	94820927	0.338755	8.3706e-29	6.16955e-23
Endothelial	cg03780701	chr8	38965386	0.33522	7.42424e-29	5.47204e-23
Endothelial	cg08302650	chr8	145750040	0.304364	1.10471e-17	8.14226e-12
Endothelial	cg10928544	chr14	91862864	0.335755	6.83515e-32	5.03784e-26
Endothelial	cg22349396	chr17	4803684	0.267994	1.07229e-19	7.90332e-14
Endothelial	cg23601416	chr22	19950040	0.342251	3.87386e-26	2.85523e-20
Endothelial	cg10543947	chr22	36635882	0.36887	1.26174e-39	9.29968e-34
Endothelial	cg04707519	chr10	21799314	0.767349	8.47797e-41	6.24868e-35
Endothelial	cg14023239	chr3	183209713	0.285374	1.11843e-17	8.24338e-12
Endothelial	cg07304315	chr10	134936859	0.318763	1.97507e-34	1.45572e-28
Endothelial	cg23874561	chr4	81124484	0.266437	5.35268e-19	3.94519e-13
Endothelial	cg10838410	chr12	6659524	0.418424	6.35902e-26	4.68692e-20
Endothelial	cg27057526	chr14	92940131	0.510023	1.35111e-29	9.95835e-24
Endothelial	cg25730122	chr13	107070047	0.273906	6.78888e-16	5.00374e-10
Endothelial	cg12118013	chr3	134031948	0.58082	7.18587e-36	5.29635e-30
Endothelial	cg26383138	chr2	2119533	0.288974	1.41163e-15	1.04044e-09
Endothelial	cg15625671	chr19	45898849	0.270532	2.151e-25	1.58539e-19
Endothelial	cg00286049	chr12	6054616	0.585308	2.61967e-30	1.93083e-24
Endothelial	cg07181952	chr1	1239999	0.279088	2.3079e-19	1.70104e-13
Endothelial	cg03419646	chr17	47297268	0.300998	9.33295e-18	6.87885e-12
Endothelial	cg04821708	chr16	82045203	0.462354	5.32082e-45	3.92171e-39
Endothelial	cg04388244	chr10	105421005	0.262096	2.37128e-18	1.74775e-12
Endothelial	cg18837542	chr4	139610152	0.274797	5.1193e-09	0.00377318
Endothelial	cg17491368	chr1	211779938	0.662353	1.18398e-44	8.72656e-39
Endothelial	cg24680632	chr12	116044032	0.61493	1.52742e-43	1.12578e-37
Endothelial	cg05814800	chr14	94393621	0.317038	2.25881e-16	1.66486e-10
Endothelial	cg24102222	chr12	129280449	0.2738	1.725e-16	1.27141e-10
Endothelial	cg13539395	chr19	859507	0.26884	1.81926e-26	1.34089e-20
Endothelial	cg00888336	chr16	80654763	0.26814	1.68704e-16	1.24343e-10
Endothelial	cg08719608	chr5	138727887	0.355395	3.20092e-41	2.35924e-35
Endothelial	cg22979783	chr2	72371261	0.551115	8.47011e-33	6.24289e-27
Endothelial	cg22685807	chr6	28945189	0.343803	2.68513e-33	1.97907e-27
Endothelial	cg07702853	chr1	150254280	0.371943	6.93636e-22	5.11244e-16
Endothelial	cg17239923	chr11	128556611	0.510393	8.89034e-38	6.55263e-32
Endothelial	cg00308130	chr5	135415190	0.261701	5.11074e-21	3.76687e-15
Endothelial	cg20910408	chr7	44801589	0.294357	6.43241e-13	4.74101e-07
Endothelial	cg08609839	chr5	1380611	0.291925	2.94931e-27	2.17379e-21
Endothelial	cg15402627	chr12	133021489	0.368517	8.58817e-24	6.32991e-18
Endothelial	cg27250236	chr6	48036617	0.269599	6.28517e-24	4.63249e-18
Endothelial	cg12423667	chr16	2287078	0.560683	3.00166e-31	2.21237e-25
Endothelial	cg26038465	chr22	38610514	0.369783	2.70645e-25	1.99479e-19
Endothelial	cg04178858	chr17	38334170	0.631538	3.71413e-45	2.7375e-39
Endothelial	cg19618897	chr17	65242892	0.288217	1.40373e-21	1.03462e-15
Endothelial	cg09479241	chr17	27052676	0.578191	1.43794e-44	1.05983e-38
Endothelial	cg17500228	chr5	448790	0.252422	8.3824e-12	6.17825e-06
Endothelial	cg13093774	chr8	22089400	0.269547	2.19006e-28	1.61418e-22
Endothelial	cg05213896	chr19	50393653	0.355286	9.22135e-25	6.79659e-19
Endothelial	cg12057127	chr17	46699155	0.313167	7.57701e-27	5.58463e-21
Endothelial	cg22274829	chr4	82393723	0.380772	3.47029e-28	2.55778e-22
Endothelial	cg19112186	chr22	51016638	0.278416	8.30353e-22	6.12011e-16
Endothelial	cg11324116	chr11	57414908	0.266437	1.90314e-23	1.40271e-17
Endothelial	cg01517680	chr16	49499006	0.743631	1.30292e-47	9.60316e-42
Endothelial	cg10334741	chr11	128321749	0.287	6.83887e-34	5.04059e-28
Endothelial	cg03561745	chr11	129843924	0.371163	3.51539e-24	2.59102e-18
Endothelial	cg22887880	chr22	24577223	0.308399	1.05678e-18	7.78901e-13
Endothelial	cg14816496	chr16	734520	0.277868	3.09376e-27	2.28026e-21
Endothelial	cg10142520	chr11	65344604	0.33301	2.5621e-15	1.8884e-09
Endothelial	cg23193497	chr6	166051206	0.437912	8.97422e-23	6.61445e-17
Endothelial	cg22053861	chr11	65318683	0.290545	2.88018e-15	2.12284e-09
Endothelial	cg17655624	chr12	54785320	0.688426	1.05307e-54	7.76166e-49
Endothelial	cg10673833	chr7	45018849	0.276236	1.51049e-16	1.11331e-10
Endothelial	cg09450024	chr19	45737623	0.293601	1.37445e-16	1.01304e-10
Endothelial	cg27244773	chr17	43483116	0.26619	1.59e-21	1.17191e-15
Endothelial	cg02246426	chr8	97162431	0.26698	2.27791e-16	1.67893e-10
Endothelial	cg08610426	chr19	49249123	0.28049	4.40398e-33	3.24596e-27
Endothelial	cg24118856	chr19	10223710	0.351847	2.57464e-25	1.89764e-19
Endothelial	cg06153925	chr17	78755379	0.327144	2.19093e-23	1.61482e-17
Endothelial	cg09190051	chr15	57026056	0.445521	3.32721e-36	2.45232e-30
Endothelial	cg09065876	chr17	45949756	0.55135	6.75691e-37	4.98018e-31
Endothelial	cg03260530	chr17	81049494	0.284853	3.69367e-17	2.72242e-11
Endothelial	cg14381350	chr12	131311028	0.547939	1.56816e-36	1.15582e-30
Endothelial	cg05377587	chr17	80845231	0.33476	2.84629e-21	2.09786e-15
Endothelial	cg19839825	chr19	7616011	0.360931	7.84293e-26	5.78063e-20
Endothelial	cg21811204	chr5	132158625	0.357508	8.12194e-28	5.98628e-22
Endothelial	cg11210890	chr22	24890936	0.304493	3.89152e-22	2.86825e-16
Endothelial	cg21927177	chr14	65172436	0.740541	6.60967e-50	4.87166e-44
Endothelial	cg20660989	chr6	35150136	0.297735	2.7999e-32	2.06366e-26
Endothelial	cg02133809	chr7	1234925	0.309043	1.84015e-15	1.35628e-09
Endothelial	cg26844459	chr20	61147623	0.406882	2.05813e-31	1.51695e-25
Endothelial	cg21475076	chr1	1100493	0.254391	2.83329e-17	2.08828e-11
Endothelial	cg11733272	chr3	46940439	0.271105	5.44771e-16	4.01524e-10
Endothelial	cg08784702	chr7	1099012	0.291827	4.6289e-17	3.41173e-11
Endothelial	cg16227748	chr2	232186992	0.282001	2.55692e-22	1.88458e-16
Endothelial	cg24452821	chr11	113953812	0.652294	7.16217e-43	5.27887e-37
Endothelial	cg09780180	chr16	73097903	0.341376	8.40633e-27	6.19588e-21
Endothelial	cg08128768	chr9	124462182	0.298045	6.41841e-13	4.73069e-07
Endothelial	cg07716847	chr16	67233549	0.387128	1.2949e-27	9.54409e-22
Endothelial	cg01405445	chr19	36246406	0.507791	9.55524e-48	7.04269e-42
Endothelial	cg27592331	chr18	19756582	0.772283	1.90989e-62	1.40769e-56
Endothelial	cg10210594	chr1	208132787	0.511253	8.02958e-30	5.9182e-24
Endothelial	cg11198895	chr11	61347003	0.396968	3.48849e-37	2.57119e-31
Endothelial	cg13900763	chr9	137160473	0.368302	6.82237e-26	5.02843e-20
Endothelial	cg13860981	chr9	19104008	0.341783	5.44429e-30	4.01272e-24
Endothelial	cg04651583	chr6	33870691	0.253163	1.6473e-15	1.21414e-09
Endothelial	cg23525438	chr6	17016226	0.35273	8.73997e-25	6.44179e-19
Endothelial	cg24441324	chr1	150523231	0.285713	3.22577e-15	2.37755e-09
Endothelial	cg00626312	chr3	184409746	0.290066	1.35541e-19	9.99006e-14
Endothelial	cg08880849	chr17	40274728	0.465515	2.09466e-26	1.54387e-20
Endothelial	cg09425032	chr19	14196582	0.306141	2.06274e-20	1.52034e-14
Endothelial	cg25991569	chr13	35324682	0.363701	4.87834e-36	3.59558e-30
Endothelial	cg11988591	chr8	144451909	0.405898	6.03804e-26	4.45034e-20
Endothelial	cg07679492	chr16	85233194	0.322365	9.29086e-20	6.84783e-14
Endothelial	cg17382310	chr7	135413101	0.360086	2.81174e-21	2.07239e-15
Endothelial	cg26307117	chr3	46506552	0.300492	1.15187e-14	8.48985e-09
Endothelial	cg27644869	chr16	86233935	0.312039	3.48087e-29	2.56558e-23
Endothelial	cg21890551	chr14	62035585	0.551829	5.66788e-34	4.17751e-28
Endothelial	cg26929700	chr16	49732567	0.408912	2.97034e-20	2.18929e-14
Endothelial	cg01949993	chr1	183155116	0.595483	1.95509e-39	1.441e-33
Endothelial	cg22779708	chr3	13114733	0.26216	1.83597e-23	1.3532e-17
Endothelial	cg06547490	chr10	134222053	0.277785	6.05674e-28	4.46412e-22
Endothelial	cg25492363	chr11	57319872	0.284213	3.4466e-15	2.54032e-09
Endothelial	cg16028136	chr14	69095349	0.344454	2.45478e-20	1.8093e-14
Endothelial	cg16786808	chr2	222434497	0.656452	5.19711e-53	3.83053e-47
Endothelial	cg12463578	chr6	29644756	0.262074	3.72641e-18	2.74655e-12
Endothelial	cg26796443	chr12	15844458	0.257336	1.77473e-22	1.30807e-16
Endothelial	cg09347176	chr16	89686618	0.510646	2.27473e-31	1.67659e-25
Endothelial	cg06875227	chr5	50683378	0.493211	2.91456e-32	2.14818e-26
Endothelial	cg10459087	chr4	40628704	0.347504	3.64759e-27	2.68846e-21
Endothelial	cg12019069	chr17	27945255	0.446697	1.40123e-35	1.03277e-29
Endothelial	cg09540612	chr20	62492233	0.266067	6.70103e-18	4.93899e-12
Endothelial	cg18092977	chr14	101190167	0.362818	7.08163e-27	5.21952e-21
Endothelial	cg05477457	chr4	169799308	0.368977	8.82199e-32	6.50225e-26
Endothelial	cg09328979	chr16	88700622	0.298939	2.00128e-22	1.47504e-16
Endothelial	cg00472691	chr11	1891304	0.264344	3.15691e-20	2.3268e-14
Endothelial	cg00089154	chr16	57352732	0.368612	7.61336e-25	5.61143e-19
Endothelial	cg26211060	chr12	3345821	0.296821	5.76575e-22	4.24965e-16
Endothelial	cg02326806	chr15	96887461	0.356908	3.10749e-17	2.29038e-11
Endothelial	cg09465703	chr16	733842	0.417652	8.8549e-24	6.52651e-18
Endothelial	cg19118951	chr21	35575070	0.479055	5.54305e-40	4.08551e-34
Endothelial	cg16135989	chr5	176166629	0.278232	1.07133e-11	7.8962e-06
Endothelial	cg14904662	chr8	41655673	0.31267	8.66476e-16	6.38636e-10
Endothelial	cg26267430	chr15	96894509	0.252382	5.60014e-24	4.12758e-18
Endothelial	cg24180402	chr17	43221464	0.648212	1.41314e-36	1.04155e-30
Endothelial	cg02061173	chr5	77805555	0.298278	8.77544e-14	6.46794e-08
Endothelial	cg12332674	chr6	34252820	0.468606	1.72538e-22	1.27169e-16
Endothelial	cg13504055	chr2	102234418	0.382365	1.49487e-32	1.10179e-26
Endothelial	cg12492885	chr22	24890814	0.255494	2.05588e-15	1.51528e-09
Endothelial	cg00348467	chr17	43222121	0.357808	1.86491e-19	1.37453e-13
Endothelial	cg18848696	chr11	66774142	0.32324	1.28026e-17	9.43619e-12
Endothelial	cg22324567	chr8	25899434	0.284105	3.64357e-20	2.68549e-14
Endothelial	cg17014145	chr14	27311486	0.28252	1.65454e-12	1.21948e-06
Endothelial	cg21123519	chr14	69095679	0.303199	1.16762e-16	8.60593e-11
Endothelial	cg01131038	chr8	10592118	0.692834	2.60562e-53	1.92047e-47
Endothelial	cg01269537	chr16	70415514	0.347918	9.47556e-15	6.98396e-09
Endothelial	cg15642292	chr1	150253842	0.290771	2.0411e-31	1.5044e-25
Endothelial	cg20456258	chr4	962124	0.432759	9.64841e-31	7.11136e-25
Endothelial	cg03310874	chr7	4850260	0.386942	2.35988e-24	1.73935e-18
Endothelial	cg21495622	chr22	24199125	0.322248	1.00125e-18	7.37972e-13
Endothelial	cg01469760	chr8	22861513	0.429696	8.725e-33	6.43076e-27
Endothelial	cg12072587	chr1	173458588	0.290083	3.93268e-16	2.89858e-10
Endothelial	cg22076757	chr1	109849705	0.29064	1.57729e-37	1.16254e-31
Endothelial	cg26476852	chr7	27204728	0.35215	1.37778e-27	1.01549e-21
Endothelial	cg21723903	chr12	3862575	0.308749	1.62463e-13	1.19743e-07
Endothelial	cg09289148	chr16	1480869	0.279588	1.42549e-37	1.05065e-31
Endothelial	cg19717773	chr7	2847554	0.353995	6.37607e-20	4.69948e-14
Endothelial	cg02493798	chr17	6899577	0.526369	6.30984e-30	4.65067e-24
Endothelial	cg18002126	chr7	3221373	0.305273	3.44739e-10	0.00025409
Endothelial	cg27502912	chr22	51017001	0.457196	6.9687e-37	5.13628e-31
Endothelial	cg01815567	chr4	4866091	0.299548	7.14763e-20	5.26816e-14
Endothelial	cg07651720	chr8	120685129	0.279386	8.57914e-14	6.32325e-08
Endothelial	cg11112911	chr12	132966038	0.267201	9.98871e-15	7.36218e-09
Endothelial	cg05384646	chr15	30206862	0.301452	3.53231e-18	2.60349e-12
Endothelial	cg22178798	chr15	96890626	0.2543	5.20982e-09	0.0038399
Endothelial	cg18224395	chr19	50037880	0.267843	3.75596e-13	2.76833e-07
Endothelial	cg21878746	chr19	54876728	0.679543	2.39242e-53	1.76333e-47
Endothelial	cg02185464	chr16	84867338	0.316815	1.72984e-19	1.27498e-13
Endothelial	cg06595479	chr19	519035	0.255737	1.56979e-25	1.15702e-19
Endothelial	cg08134678	chr12	57872430	0.26926	9.02084e-17	6.64881e-11
Endothelial	cg17054060	chr5	3606081	0.294404	1.28705e-16	9.48619e-11
Endothelial	cg07466463	chr8	141574207	0.25552	3.79357e-23	2.79605e-17
Endothelial	cg13273340	chr11	62690717	0.388742	6.43387e-26	4.74208e-20
Endothelial	cg25600446	chr8	145728543	0.250179	6.98669e-19	5.14954e-13
Endothelial	cg16310415	chr8	25898539	0.257508	1.29758e-15	9.56383e-10
Endothelial	cg07053114	chr10	129794994	0.334334	4.67307e-28	3.44429e-22
Endothelial	cg04239994	chr17	77216953	0.273913	1.42307e-24	1.04887e-18
Endothelial	cg22259797	chr11	118986860	0.488692	2.2368e-37	1.64863e-31
Endothelial	cg13706315	chr9	134724316	0.278448	2.84179e-15	2.09454e-09
Endothelial	cg23358564	chr5	131608775	0.313054	1.69914e-38	1.25235e-32
Endothelial	cg08313880	chr17	4643401	0.256061	1.64248e-28	1.21059e-22
Endothelial	cg14222434	chr6	166051228	0.255203	5.8559e-12	4.31609e-06
Endothelial	cg19754622	chr10	134045578	0.309759	8.36612e-17	6.16625e-11
Endothelial	cg22237300	chr6	52171973	0.465476	2.79076e-27	2.05693e-21
Endothelial	cg18514720	chr16	2286395	0.537661	4.65953e-39	3.43431e-33
Endothelial	cg16962442	chr13	114828455	0.414815	4.23184e-39	3.11908e-33
Endothelial	cg16510070	chr16	27438621	0.407475	1.45412e-31	1.07176e-25
Endothelial	cg00718036	chr4	108745325	0.250134	4.24173e-27	3.12637e-21
Endothelial	cg25449484	chr5	92929372	0.41687	2.85474e-27	2.10409e-21
Endothelial	cg19588399	chr1	27668445	0.417949	7.98587e-39	5.88598e-33
Endothelial	cg05251359	chr8	144161874	0.312449	1.12591e-26	8.29853e-21
Endothelial	cg15645203	chr10	131631713	0.286392	2.77016e-19	2.04175e-13
Endothelial	cg08274637	chr13	51417923	0.312917	8.39538e-25	6.18782e-19
Endothelial	cg14781521	chr3	129063090	0.264465	1.46102e-40	1.07685e-34
Endothelial	cg18700133	chr17	8013202	0.260385	2.73947e-12	2.01913e-06
Endothelial	cg11333375	chr1	2316488	0.339332	1.11241e-25	8.19905e-20
Endothelial	cg05093455	chr19	58907454	0.373902	1.31082e-25	9.66143e-20
Endothelial	cg08356637	chr11	8385767	0.379751	3.61002e-28	2.66076e-22
Endothelial	cg03521620	chr15	102018272	0.271532	2.58692e-19	1.90669e-13
Endothelial	cg04217515	chr21	46325853	0.405261	1.24018e-32	9.14078e-27
Endothelial	cg17658717	chr3	45077254	0.413196	6.4596e-36	4.76105e-30
Endothelial	cg20855160	chr15	22798986	0.268757	6.49822e-21	4.78951e-15
Endothelial	cg00464757	chr4	3288648	0.304779	1.13509e-22	8.36615e-17
Endothelial	cg21156812	chr18	8608738	0.436702	1.96588e-40	1.44895e-34
Endothelial	cg16551732	chr4	169799087	0.429803	2.39293e-33	1.76371e-27
Endothelial	cg27076536	chr16	70728001	0.30278	1.87942e-15	1.38523e-09
Endothelial	cg13752749	chr9	126130901	0.304071	3.42047e-17	2.52106e-11
Endothelial	cg12455762	chr4	40859095	0.685133	2.19499e-35	1.61782e-29
Endothelial	cg05258935	chr19	39086923	0.515533	1.07161e-33	7.89832e-28
Endothelial	cg18008880	chr18	10132097	0.277934	1.64369e-21	1.21148e-15
Endothelial	cg25730564	chr2	236100751	0.463571	6.1666e-21	4.5451e-15
Endothelial	cg16723488	chr2	21266947	0.498393	8.37764e-43	6.17474e-37
Endothelial	cg13031847	chr12	124873515	0.542295	1.13741e-41	8.38327e-36
Endothelial	cg08923271	chr1	221065148	0.405313	2.15846e-40	1.59089e-34
Endothelial	cg08418670	chr19	4374567	0.411536	1.06071e-37	7.81793e-32
Endothelial	cg25201101	chr12	131355465	0.319691	6.69417e-31	4.93394e-25
Endothelial	cg06259025	chr13	52769875	0.462444	2.10218e-41	1.54941e-35
Endothelial	cg08231870	chr10	103070372	0.298497	4.72985e-37	3.48614e-31
Endothelial	cg23306063	chr19	10463879	0.296322	3.28429e-20	2.42069e-14
Endothelial	cg00376537	chr16	89387460	0.377845	4.4599e-17	3.28717e-11
Endothelial	cg09473826	chr1	175568216	0.456439	2.62972e-43	1.93823e-37
Endothelial	cg19213744	chr22	50585216	0.286596	3.21103e-11	2.36669e-05
Endothelial	cg05390968	chr16	86598792	0.296698	6.46001e-19	4.76135e-13
Endothelial	cg13974464	chr19	49224165	0.722371	7.66135e-42	5.6468e-36
Endothelial	cg00032912	chr15	96887529	0.261415	2.63186e-10	0.000193981
Endothelial	cg14696311	chr13	114855198	0.251257	1.05544e-17	7.77915e-12
Endothelial	cg02825977	chr10	94825848	0.654656	8.10109e-48	5.97091e-42
Endothelial	cg12099279	chr19	40732518	0.554451	3.14122e-44	2.31523e-38
Endothelial	cg24402975	chr19	1009732	0.253339	1.14109e-17	8.41037e-12
Endothelial	cg13352096	chr16	57832085	0.254045	3.39686e-18	2.50366e-12
Endothelial	cg13847977	chr18	30253144	0.396591	1.53022e-26	1.12785e-20
Endothelial	cg17121176	chr6	107956004	0.408718	8.45012e-40	6.22816e-34
Endothelial	cg16913064	chr17	45949878	0.450545	5.043e-37	3.71694e-31
Endothelial	cg11401293	chr21	47404268	0.381454	2.6101e-17	1.92377e-11
Endothelial	cg11091909	chr13	33640726	0.251802	8.83494e-15	6.51179e-09
Endothelial	cg21229979	chr6	163746175	0.270072	4.75173e-33	3.50226e-27
Endothelial	cg16351869	chr1	23763241	0.489145	2.81077e-34	2.07168e-28
Endothelial	cg02674384	chr13	46425837	0.573605	7.98663e-40	5.88654e-34
Endothelial	cg08530838	chr5	114193858	0.309613	1.81822e-26	1.34012e-20
Endothelial	cg12811449	chr14	60972853	0.284769	6.83936e-26	5.04095e-20
Endothelial	cg16711332	chr1	6531727	0.260343	8.8736e-16	6.54029e-10
Endothelial	cg20558320	chr2	235210313	0.322909	4.01631e-18	2.96022e-12
Endothelial	cg17949969	chr4	8073790	0.372578	1.16338e-23	8.57466e-18
Endothelial	cg24154625	chr6	5784042	0.252197	1.8195e-12	1.34106e-06
Endothelial	cg05710997	chr5	50685512	0.565288	3.38192e-36	2.49265e-30
Endothelial	cg09470142	chr2	190744385	0.28907	1.17633e-28	8.67011e-23
Endothelial	cg12125332	chr14	75536561	0.295304	1.85037e-23	1.36381e-17
Endothelial	cg26580895	chr17	46507754	0.307257	1.90565e-22	1.40456e-16
Endothelial	cg25243082	chr4	40267141	0.280972	9.10165e-23	6.70837e-17
Endothelial	cg02156899	chr16	2029256	0.276853	1.35149e-16	9.96119e-11
Endothelial	cg03284870	chr7	45197346	0.363446	1.90546e-45	1.40442e-39
Endothelial	cg00681462	chr14	75800724	0.265727	3.65428e-11	2.69339e-05
Endothelial	cg21497990	chr7	155255122	0.311905	2.47415e-25	1.82357e-19
Endothelial	cg20152755	chr9	124984098	0.436503	5.06057e-40	3.72989e-34
Endothelial	cg06573787	chr8	143070187	0.378611	1.13737e-19	8.38301e-14
Endothelial	cg27436118	chr16	4729905	0.381716	2.73998e-18	2.0195e-12
Endothelial	cg08812108	chr6	2515318	0.379556	7.36116e-24	5.42554e-18
Endothelial	cg15196197	chr6	32064573	0.291125	2.4999e-11	1.84255e-05
Endothelial	cg02251567	chr3	49459940	0.286372	9.67829e-33	7.13338e-27
Endothelial	cg26868156	chr11	1892180	0.339003	1.3966e-29	1.02937e-23
Endothelial	cg19107904	chr12	57541455	0.466292	2.14519e-31	1.58111e-25
Endothelial	cg01065977	chr19	18549689	0.303993	4.25498e-22	3.13613e-16
Endothelial	cg12714746	chr17	4509054	0.332952	4.06717e-22	2.99771e-16
Endothelial	cg13858407	chr2	235935606	0.267238	1.11819e-28	8.24162e-23
Endothelial	cg09911083	chr17	7754956	0.253448	9.5867e-25	7.06588e-19
Endothelial	cg24126967	chr6	28945500	0.3865	4.82481e-33	3.55613e-27
Endothelial	cg21486148	chr19	1070688	0.267815	2.04266e-10	0.000150554
Endothelial	cg27297441	chr10	134918671	0.345158	4.08201e-28	3.00865e-22
Endothelial	cg17213699	chr12	6881624	0.276576	1.09086e-23	8.04016e-18
Endothelial	cg07000334	chr12	54785286	0.698758	4.25437e-59	3.13568e-53
Endothelial	cg19093689	chr12	49783097	0.319066	8.50152e-34	6.26604e-28
Endothelial	cg27051129	chr13	51417977	0.257902	4.65872e-33	3.43371e-27
Endothelial	cg26223536	chr1	212820166	0.489447	5.66847e-29	4.17794e-23
Endothelial	cg12131208	chr17	58499700	0.281506	2.24967e-21	1.65812e-15
Endothelial	cg22659676	chr5	139525919	0.267451	2.97759e-17	2.19463e-11
Endothelial	cg25382652	chr17	3716426	0.380955	6.51244e-21	4.79999e-15
Endothelial	cg26530319	chr1	221060923	0.525732	3.22161e-42	2.37448e-36
Endothelial	cg02928664	chr19	54976506	0.473055	1.46552e-24	1.08016e-18
Endothelial	cg08782022	chr16	4730136	0.517176	8.97748e-31	6.61685e-25
Endothelial	cg03405639	chr1	16069014	0.263289	2.31272e-23	1.70459e-17
Endothelial	cg00423597	chr1	33235531	0.310918	2.88835e-18	2.12886e-12
Endothelial	cg20162381	chr12	3310097	0.427916	3.67253e-23	2.70684e-17
Endothelial	cg03889263	chr3	177002388	0.414102	3.3564e-32	2.47383e-26
Endothelial	cg02846841	chr6	28945341	0.27262	1.79702e-23	1.32449e-17
Endothelial	cg16448058	chr10	102880841	0.303133	2.87825e-18	2.12142e-12
Endothelial	cg23167246	chr13	114150035	0.272688	1.36505e-10	0.000100611
Endothelial	cg20383948	chr21	46898137	0.429241	1.46291e-33	1.07824e-27
Endothelial	cg20655068	chr6	32188187	0.35073	7.20744e-32	5.31225e-26
Endothelial	cg20884887	chr7	27208285	0.302339	7.71421e-17	5.68576e-11
Endothelial	cg00271210	chr6	167070053	0.301273	1.01012e-30	7.44511e-25
Endothelial	cg25417675	chr6	31651059	0.254451	5.05264e-16	3.72405e-10
Endothelial	cg17177213	chr7	126987682	0.499804	3.75662e-37	2.76881e-31
Endothelial	cg07912922	chr6	13274314	0.469436	5.38761e-35	3.97094e-29
Endothelial	cg26328335	chr12	50354840	0.385488	4.52366e-30	3.33417e-24
Endothelial	cg04053108	chr12	6166028	0.339416	3.99467e-37	2.94427e-31
Endothelial	cg12542255	chr19	45976195	0.465868	1.85531e-34	1.36746e-28
Endothelial	cg01565314	chr19	45737610	0.270975	1.82289e-12	1.34356e-06
Endothelial	cg11146916	chr8	143498452	0.312223	1.01906e-22	7.51099e-17
Endothelial	cg26371957	chr12	739280	0.301352	7.28955e-14	5.37276e-08
Endothelial	cg06552850	chr21	46875414	0.539173	7.50662e-32	5.53276e-26
Endothelial	cg11161828	chr11	128556865	0.346344	2.93703e-27	2.16474e-21
Endothelial	cg07594831	chr8	101315560	0.438947	9.58777e-22	7.06667e-16
Endothelial	cg19052272	chr2	3704530	0.401547	5.11258e-21	3.76823e-15
Endothelial	cg14952312	chr17	72350710	0.254653	6.7959e-13	5.00892e-07
Endothelial	cg07593405	chr7	118901	0.260238	8.12199e-21	5.98631e-15
Endothelial	cg22659049	chr4	41646672	0.360568	4.46047e-27	3.28759e-21
Endothelial	cg10994944	chr1	32741152	0.296795	3.28494e-22	2.42116e-16
Endothelial	cg02543993	chr7	5736195	0.266156	1.39798e-14	1.03038e-08
Endothelial	cg26124318	chr8	38965122	0.418127	4.20469e-26	3.09907e-20
Endothelial	cg21811896	chr1	3465381	0.278105	2.28054e-25	1.68087e-19
Endothelial	cg24436531	chr11	128556352	0.46121	2.5752e-41	1.89805e-35
Endothelial	cg10927968	chr11	1807333	0.395503	2.03545e-27	1.50023e-21
Endothelial	cg00103448	chr17	46600533	0.269574	1.93201e-32	1.42399e-26
Endothelial	cg13298199	chr1	208132388	0.490822	1.12089e-39	8.2615e-34
Endothelial	cg12468850	chr8	21767224	0.283756	1.82959e-18	1.3485e-12
Endothelial	cg17298275	chr17	934652	0.264487	4.42233e-12	3.25948e-06
Endothelial	cg06156640	chr2	3704363	0.288319	2.42617e-31	1.78821e-25
Endothelial	cg00025197	chr2	240387066	0.491759	1.78961e-37	1.31903e-31
Endothelial	cg26129545	chr5	149792330	0.447593	1.64617e-38	1.21331e-32
Endothelial	cg01348584	chr7	4911022	0.328698	9.76987e-24	7.20088e-18
Endothelial	cg12997579	chr4	1801063	0.278918	4.92001e-18	3.6263e-12
Endothelial	cg14648774	chr20	61900546	0.296572	4.3979e-13	3.24147e-07
Endothelial	cg07240413	chr10	8145066	0.502014	1.09997e-34	8.1073e-29
Endothelial	cg22091609	chr22	20780508	0.313144	1.74127e-17	1.2834e-11
Endothelial	cg17641649	chr11	62693039	0.336782	3.24514e-31	2.39183e-25
Endothelial	cg27182106	chr3	128417740	0.378403	1.54918e-42	1.14183e-36
Endothelial	cg04444104	chr16	89059436	0.253381	1.6085e-19	1.18554e-13
Endothelial	cg09265054	chr8	145728138	0.252024	6.18969e-10	0.000456211
Endothelial	cg07989221	chr16	86231948	0.320383	4.70108e-20	3.46493e-14
Endothelial	cg24831051	chr5	88018481	0.322722	1.66643e-16	1.22824e-10
Endothelial	cg10008445	chr10	105630969	0.277992	6.94667e-16	5.12004e-10
Endothelial	cg05573381	chr5	1653258	0.275943	1.58092e-21	1.16522e-15
Endothelial	cg10556106	chr22	25344750	0.274714	5.07158e-24	3.73801e-18
Endothelial	cg21479860	chr1	150131579	0.26026	6.38957e-17	4.70943e-11
Endothelial	cg24330456	chr6	30038955	0.253252	4.26113e-20	3.14067e-14
Endothelial	cg10941445	chr2	109934856	0.317106	7.02905e-18	5.18076e-12
Endothelial	cg03120555	chr7	630473	0.455919	1.73867e-25	1.28149e-19
Endothelial	cg23118188	chr11	133853531	0.272127	9.86575e-16	7.27155e-10
Endothelial	cg17774851	chr5	92929319	0.390568	6.5214e-26	4.8066e-20
Endothelial	cg18239431	chr8	25898220	0.251271	7.25661e-20	5.34848e-14
Endothelial	cg03848483	chr16	85969392	0.287909	1.06765e-30	7.8691e-25
Endothelial	cg03883572	chr5	66461884	0.339053	5.23936e-22	3.86167e-16
Endothelial	cg08231710	chr1	1566687	0.411799	1.13552e-29	8.36937e-24
Endothelial	cg04105416	chr7	4911051	0.329608	3.78721e-26	2.79136e-20
Endothelial	cg14350257	chr9	139250149	0.288588	3.03059e-18	2.2337e-12
Endothelial	cg11164649	chr17	47297130	0.384127	1.76123e-17	1.29811e-11
Endothelial	cg02560081	chr7	842128	0.276458	9.03903e-15	6.66222e-09
Endothelial	cg26916576	chr14	91700557	0.280283	5.12869e-32	3.7801e-26
Endothelial	cg23447233	chr4	1295047	0.398059	1.31551e-24	9.69594e-19
Endothelial	cg03494648	chr11	2322642	0.45923	9.32647e-21	6.87407e-15
Endothelial	cg02736280	chr17	1633745	0.252919	1.27193e-22	9.37478e-17
Endothelial	cg05389236	chr6	36635087	0.659549	1.68077e-38	1.23881e-32
Endothelial	cg14724739	chr12	110370836	0.251711	2.33575e-10	0.000172156
Endothelial	cg24033224	chr12	131438016	0.421277	5.30925e-18	3.91318e-12
Endothelial	cg04217212	chr4	174203504	0.25788	9.15728e-20	6.74937e-14
Endothelial	cg19049754	chr10	81966990	0.3205	9.26418e-28	6.82816e-22
Endothelial	cg21747070	chr5	957535	0.270309	1.74362e-17	1.28514e-11
Endothelial	cg11867368	chr16	89387462	0.3189	1.04054e-18	7.66931e-13
Endothelial	cg25705682	chr10	119110689	0.253622	2.18971e-21	1.61393e-15
Endothelial	cg11358405	chr15	91382972	0.250966	2.62361e-13	1.93373e-07
Endothelial	cg03707169	chr11	128647051	0.342401	4.77716e-16	3.521e-10
Endothelial	cg22784187	chr7	95025407	0.358886	6.79936e-21	5.01147e-15
Endothelial	cg18663063	chr5	68710907	0.390189	7.29476e-25	5.3766e-19
Endothelial	cg22118944	chr13	33398337	0.463289	1.05243e-28	7.75696e-23
Endothelial	cg07753939	chr16	2374515	0.270798	1.43148e-25	1.05507e-19
Endothelial	cg17222685	chr1	212820194	0.45538	2.23169e-26	1.64487e-20
Endothelial	cg12196045	chr12	116997185	0.373425	2.7689e-27	2.04082e-21
Endothelial	cg21244135	chr8	1914262	0.252894	9.20706e-22	6.78606e-16
Endothelial	cg00624589	chr16	1094742	0.266358	6.24832e-19	4.60532e-13
Endothelial	cg16269733	chr1	156616804	0.705286	1.66906e-42	1.23018e-36
Endothelial	cg24951137	chr20	20036936	0.270141	1.7125e-18	1.2622e-12
Endothelial	cg14375923	chr13	91827042	0.280376	1.73685e-15	1.28015e-09
Endothelial	cg04503267	chr1	32742037	0.429242	8.56609e-33	6.31363e-27
Endothelial	cg02963266	chr14	99681710	0.29005	6.26098e-15	4.61465e-09
Endothelial	cg18548864	chr3	112995278	0.288258	4.28711e-20	3.15982e-14
Endothelial	cg24788483	chr10	114911652	0.286574	2.10273e-32	1.54982e-26
Endothelial	cg12444411	chr7	2802554	0.26501	1.77718e-13	1.30987e-07
Endothelial	cg27493411	chr7	101555711	0.379417	8.28937e-20	6.10968e-14
Endothelial	cg18064754	chr10	131367541	0.25492	5.0364e-12	3.71208e-06
Endothelial	cg08253651	chr12	96252105	0.263053	1.23548e-36	9.10613e-31
Endothelial	cg24363820	chr22	51016703	0.254263	9.46924e-29	6.9793e-23
Endothelial	cg07179329	chr16	83171992	0.290169	3.37081e-24	2.48445e-18
Endothelial	cg13500072	chr1	36788387	0.278857	1.69724e-27	1.25095e-21
Endothelial	cg24508499	chr22	22058271	0.269994	2.49702e-18	1.84043e-12
Endothelial	cg20523839	chr10	11069315	0.265189	5.38279e-24	3.96738e-18
Endothelial	cg09146903	chr7	94023869	0.29405	4.7476e-28	3.49922e-22
Endothelial	cg09544149	chr10	80588828	0.315203	8.82581e-21	6.50506e-15
Endothelial	cg02470871	chr3	119278637	0.288272	9.93471e-33	7.32238e-27
Endothelial	cg10154010	chr16	2326080	0.323966	1.57761e-20	1.16278e-14
Endothelial	cg12745160	chr17	7975779	0.2529	6.09785e-27	4.49442e-21
Endothelial	cg24749672	chr12	51718108	0.409605	2.36979e-26	1.74665e-20
Endothelial	cg10316525	chr15	40572137	0.283719	1.65015e-13	1.21624e-07
Endothelial	cg26343001	chr12	115104274	0.25633	2.60907e-21	1.92302e-15
Endothelial	cg08251704	chr2	234296312	0.253027	2.88355e-13	2.12532e-07
Endothelial	cg11479503	chr9	124989052	0.323228	2.43627e-27	1.79566e-21
Endothelial	cg03555710	chr10	6220879	0.368869	3.24185e-27	2.38941e-21
Endothelial	cg24361265	chr15	44068668	0.746448	1.82749e-46	1.34695e-40
Endothelial	cg05522741	chr16	734197	0.309865	3.65894e-23	2.69682e-17
Endothelial	cg22637538	chr17	7348327	0.495917	4.60194e-34	3.39186e-28
Endothelial	cg23179181	chr17	27945461	0.440263	1.58729e-46	1.16992e-40
Endothelial	cg02396224	chr1	10698794	0.323667	2.85134e-30	2.10158e-24
Endothelial	cg09073539	chr10	102510457	0.331341	1.02204e-26	7.53297e-21
Endothelial	cg08194989	chr8	41655154	0.38586	8.97643e-33	6.61608e-27
Endothelial	cg13863103	chr9	98902324	0.51531	5.52545e-40	4.07253e-34
Endothelial	cg20307391	chr7	75189069	0.291534	2.10228e-21	1.54949e-15
Endothelial	cg20761187	chr11	133900924	0.521761	1.40072e-32	1.0324e-26
Endothelial	cg23008871	chr17	45949743	0.622388	6.48279e-41	4.77814e-35
Endothelial	cg26929925	chr5	138714136	0.412376	4.32963e-27	3.19116e-21
Endothelial	cg04987474	chr9	116139424	0.380265	6.38994e-42	4.7097e-36
Endothelial	cg14755254	chr8	637813	0.307639	4.68469e-14	3.45285e-08
Endothelial	cg06958766	chr14	76446087	0.329684	9.7244e-20	7.16737e-14
Endothelial	cg04164838	chr19	14591148	0.302221	9.3244e-20	6.87255e-14
Endothelial	cg10754215	chr4	8073804	0.304122	7.07593e-19	5.21531e-13
Endothelial	cg10134833	chr6	5995371	0.263159	3.42452e-15	2.52404e-09
Endothelial	cg15473218	chr19	18109045	0.25829	1.48415e-22	1.09389e-16
Endothelial	cg01142676	chr11	117695591	0.639323	9.2048e-40	6.7844e-34
Endothelial	cg23558764	chr8	30635400	0.327587	3.37981e-16	2.49109e-10
Endothelial	cg18306861	chr14	67879101	0.334656	6.37664e-32	4.6999e-26
Endothelial	cg25054754	chr4	169754328	0.577327	2.39062e-33	1.76201e-27
Endothelial	cg11874976	chr14	101908830	0.341151	1.11056e-32	8.18536e-27
Endothelial	cg07585069	chr17	27039120	0.315042	1.44256e-41	1.06324e-35
Endothelial	cg02666566	chr6	2510173	0.289163	1.53182e-11	1.12903e-05
Endothelial	cg13899718	chr1	150947832	0.443471	2.41299e-28	1.7785e-22
Endothelial	cg02192117	chr7	5458719	0.290397	5.38075e-27	3.96588e-21
Endothelial	cg11372934	chr4	1195318	0.310722	1.02289e-34	7.53919e-29
Endothelial	cg27599211	chr12	117483006	0.350486	3.08214e-29	2.27169e-23
Endothelial	cg07537917	chr2	241836409	0.362085	1.95568e-22	1.44143e-16
Endothelial	cg16182936	chr3	13060741	0.323211	4.38728e-28	3.23364e-22
Endothelial	cg19199146	chr11	6426039	0.289844	2.57463e-30	1.89763e-24
Endothelial	cg20404150	chr17	40705273	0.375082	1.91369e-17	1.41049e-11
Endothelial	cg18851795	chr1	204543875	0.305349	2.3602e-17	1.73959e-11
Endothelial	cg14158583	chr1	161059458	0.35722	8.66863e-22	6.38921e-16
Endothelial	cg00866690	chr1	2066631	0.323614	5.15093e-15	3.79649e-09
Endothelial	cg21865150	chr17	46804239	0.251699	1.91381e-12	1.41057e-06
Endothelial	cg13795831	chr20	57582706	0.272701	7.29901e-22	5.37974e-16
Endothelial	cg12690127	chr12	7055683	0.504561	2.69858e-31	1.98899e-25
Endothelial	cg17181255	chr12	6419412	0.326618	1.34555e-24	9.91735e-19
Endothelial	cg26247646	chr1	10363989	0.273245	4.39227e-27	3.23732e-21
Endothelial	cg23681745	chr2	202004875	0.254197	8.65969e-24	6.38263e-18
Endothelial	cg11763830	chr17	72231400	0.480306	5.24251e-40	3.86399e-34
Endothelial	cg25718342	chr12	112074158	0.269976	5.54694e-20	4.08838e-14
Endothelial	cg06775073	chr17	17603749	0.296057	1.12322e-22	8.27873e-17
Endothelial	cg06650256	chr17	72527724	0.287546	1.42378e-24	1.0494e-18
Endothelial	cg11309237	chr5	81643377	0.26058	6.62875e-19	4.88572e-13
Endothelial	cg07863022	chr17	75315108	0.275563	4.505e-19	3.32041e-13
Endothelial	cg19089701	chr8	126398731	0.382105	3.75306e-31	2.76619e-25
Endothelial	cg08398290	chr16	734514	0.286128	1.22945e-32	9.06163e-27
Endothelial	cg14482968	chr9	137599175	0.427074	4.08848e-21	3.01341e-15
Endothelial	cg22247792	chr21	47548991	0.276504	2.33545e-21	1.72134e-15
Endothelial	cg23217153	chr2	242808611	0.258906	2.05479e-21	1.51448e-15
Endothelial	cg23986590	chr2	109934728	0.470755	2.75271e-22	2.02889e-16
Endothelial	cg24522254	chr2	174878113	0.574403	5.90628e-29	4.35322e-23
Endothelial	cg10087754	chr7	2678263	0.266934	7.66963e-18	5.6529e-12
Endothelial	cg08900101	chr12	114833043	0.397223	3.72922e-27	2.74862e-21
Endothelial	cg08687540	chr11	1890204	0.340712	5.05391e-31	3.72498e-25
Endothelial	cg27042584	chr16	51168485	0.46277	1.03348e-34	7.61728e-29
Endothelial	cg16047279	chr17	38717242	0.299227	2.99696e-32	2.20891e-26
Endothelial	cg10961733	chr10	6807134	0.345828	3.11073e-21	2.29277e-15
Endothelial	cg16274899	chr14	65175225	0.394915	7.98055e-37	5.88206e-31
Endothelial	cg20580578	chr7	75189143	0.309333	6.74067e-19	4.96821e-13
Endothelial	cg12655251	chr1	53992565	0.301465	3.14522e-17	2.31818e-11
Endothelial	cg18813353	chr12	31882203	0.692143	3.3884e-48	2.49742e-42
Endothelial	cg23314972	chr11	1977533	0.278856	7.05811e-19	5.20218e-13
Endothelial	cg11622504	chr12	6054624	0.427707	6.91383e-29	5.09584e-23
Endothelial	cg04784499	chr17	79950289	0.321351	4.35616e-21	3.2107e-15
Endothelial	cg11560600	chr5	121462562	0.396772	1.90298e-18	1.40259e-12
Endothelial	cg26620530	chr12	115102726	0.327904	4.27826e-22	3.15329e-16
Endothelial	cg04099091	chr6	31138947	0.326369	1.17356e-20	8.64971e-15
Endothelial	cg05857999	chr6	31650760	0.261226	1.95239e-14	1.43901e-08
Endothelial	cg17842918	chr13	113540400	0.317799	7.05576e-22	5.20045e-16
Endothelial	cg10570241	chr7	158785291	0.265971	1.19938e-19	8.84001e-14
Endothelial	cg16337710	chr17	73840896	0.498073	9.41482e-35	6.93919e-29
Endothelial	cg18770446	chr1	1109983	0.262462	6.71398e-22	4.94854e-16
Endothelial	cg11837293	chr20	52356911	0.785373	1.41914e-55	1.04598e-49
Endothelial	cg27295342	chr3	195849368	0.479484	8.21212e-32	6.05274e-26
Endothelial	cg26993251	chr11	63934014	0.347111	9.17629e-27	6.76339e-21
Endothelial	cg16718263	chr15	96596349	0.341302	1.96599e-13	1.44903e-07
Endothelial	cg07272654	chr16	86011988	0.544508	4.50941e-35	3.32366e-29
Endothelial	cg16656493	chr6	42893167	0.251453	1.6486e-20	1.2151e-14
Endothelial	cg17519645	chr19	52206667	0.298433	4.6597e-24	3.43443e-18
Endothelial	cg14409810	chr9	140172908	0.323722	7.71251e-28	5.68451e-22
Endothelial	cg12379383	chr15	96896940	0.316716	1.78653e-21	1.31677e-15
Endothelial	cg16410524	chr1	167604788	0.273915	5.15506e-12	3.79954e-06
Endothelial	cg22608646	chr17	76565037	0.32365	2.24402e-23	1.65395e-17
Endothelial	cg07371589	chr1	151104367	0.417356	1.3731e-24	1.01204e-18
Endothelial	cg20678082	chr1	168356591	0.282973	3.7692e-15	2.77809e-09
Endothelial	cg03407747	chr17	6899364	0.491603	5.37856e-28	3.96427e-22
Endothelial	cg04813880	chr16	21171067	0.394966	4.9553e-59	3.65231e-53
Endothelial	cg14603620	chr17	38334166	0.554863	6.31034e-42	4.65103e-36
Endothelial	cg06154903	chr11	64642558	0.261684	5.43178e-12	4.00349e-06
Endothelial	cg14702231	chr8	11413234	0.295625	4.43231e-28	3.26683e-22
Endothelial	cg11751645	chr11	56947754	0.786336	3.1451e-52	2.3181e-46
Endothelial	cg05473536	chr16	1131266	0.277305	1.13183e-24	8.34218e-19
Endothelial	cg27447006	chr1	23763279	0.564089	1.9191e-36	1.41447e-30
Endothelial	cg15972148	chr13	114880889	0.338634	3.74587e-25	2.76089e-19
Endothelial	cg10002860	chr11	1482176	0.326783	3.78539e-21	2.79002e-15
Endothelial	cg14084907	chr1	3634811	0.370771	2.00995e-28	1.48144e-22
Endothelial	cg20429104	chr18	74114570	0.355942	4.08622e-24	3.01175e-18
Endothelial	cg08326019	chr19	11472261	0.421541	4.02706e-17	2.96814e-11
Endothelial	cg20671781	chr10	43626471	0.279848	6.39521e-17	4.71359e-11
Endothelial	cg16243197	chr1	182807962	0.270826	1.35963e-14	1.00212e-08
Endothelial	cg07146104	chr1	16489048	0.327866	2.3593e-42	1.73892e-36
Endothelial	cg01515802	chr19	54876749	0.670255	1.20505e-55	8.88179e-50
Endothelial	cg24469980	chr1	221064953	0.453231	4.6338e-39	3.41534e-33
Endothelial	cg06469883	chr9	139873433	0.298391	6.99237e-18	5.15372e-12
Endothelial	cg07542748	chr7	4885643	0.401241	1.14645e-29	8.4499e-24
Endothelial	cg06596654	chr16	86527923	0.337723	1.97097e-22	1.45271e-16
Endothelial	cg00902496	chr1	45279638	0.35447	2.00865e-16	1.48047e-10
Endothelial	cg04742135	chr4	1800154	0.275152	3.69679e-15	2.72472e-09
Endothelial	cg17239876	chr10	72311914	0.567053	9.80579e-33	7.22736e-27
Endothelial	cg23220083	chr5	68711028	0.444129	7.69748e-28	5.67343e-22
Endothelial	cg10294853	chr17	79391030	0.299847	3.94267e-19	2.90594e-13
Endothelial	cg05232694	chr20	48809539	0.819034	1.74207e-55	1.28399e-49
Endothelial	cg02025879	chr16	22326203	0.302971	2.66957e-15	1.96761e-09
Endothelial	cg03442712	chr15	86292964	0.413465	4.11077e-25	3.02984e-19
Endothelial	cg16854917	chr19	52206691	0.452798	9.62231e-28	7.09212e-22
Endothelial	cg11704876	chr1	40025232	0.372281	9.88682e-38	7.28708e-32
Endothelial	cg23076537	chr10	93643678	0.483498	2.24457e-32	1.65436e-26
Endothelial	cg18128887	chr1	24861708	0.309656	4.21293e-21	3.10514e-15
Endothelial	cg03762994	chr17	6899332	0.467862	7.98301e-31	5.88388e-25
Endothelial	cg04182901	chr12	51784909	0.281799	7.57375e-26	5.58223e-20
Endothelial	cg24789467	chr5	132159003	0.323306	5.19465e-34	3.82872e-28
Endothelial	cg05758861	chr8	143580823	0.3027	1.22646e-22	9.03965e-17
Endothelial	cg07228241	chr8	61627281	0.268132	2.88709e-23	2.12793e-17
Endothelial	cg15821544	chr1	43473840	0.322522	1.37791e-22	1.01559e-16
Endothelial	cg01085165	chr16	4426401	0.277729	2.4574e-13	1.81123e-07
Endothelial	cg22858277	chr7	27208577	0.264172	7.73285e-16	5.69949e-10
Endothelial	cg10275315	chr15	83954246	0.475426	1.18406e-40	8.72714e-35
Endothelial	cg06321045	chr6	31088343	0.351578	5.81825e-24	4.28834e-18
Endothelial	cg03889617	chr19	10463828	0.389438	1.57867e-18	1.16356e-12
Endothelial	cg14575854	chr17	37896175	0.302903	2.14348e-23	1.57985e-17
Endothelial	cg01068601	chr16	67918699	0.371486	7.92115e-21	5.83829e-15
Endothelial	cg01323777	chr17	7832943	0.317267	4.05592e-34	2.98941e-28
Endothelial	cg12273284	chr10	12490844	0.34231	1.1858e-36	8.73996e-31
Endothelial	cg06546677	chr8	145537504	0.499794	1.28177e-31	9.4473e-26
Endothelial	cg24113818	chr13	114875199	0.356086	1.11854e-22	8.24421e-17
Endothelial	cg24795748	chr21	47404165	0.345117	7.02871e-18	5.18051e-12
Endothelial	cg07136023	chr16	86537316	0.354356	4.11916e-25	3.03603e-19
Endothelial	cg26829101	chr12	119592094	0.389848	2.73193e-37	2.01357e-31
Endothelial	cg18581998	chr9	136335884	0.294378	2.23209e-20	1.64516e-14
Endothelial	cg03231447	chr11	2295191	0.258708	1.32841e-10	9.79108e-05
Endothelial	cg03727754	chr12	2564100	0.322974	3.83474e-25	2.8264e-19
Endothelial	cg19009471	chr14	101908998	0.475232	6.27345e-37	4.62385e-31
Endothelial	cg14621053	chr10	128077315	0.400119	1.93264e-30	1.42445e-24
Endothelial	cg17067405	chr2	21266886	0.543134	1.31181e-41	9.66871e-36
Endothelial	cg27557378	chr16	2286786	0.51114	2.54373e-36	1.87485e-30
Endothelial	cg06699848	chr11	8847662	0.287057	3.06998e-17	2.26273e-11
Endothelial	cg06017559	chr16	1026760	0.259024	3.68331e-22	2.71478e-16
Endothelial	cg22999099	chr2	242509709	0.250337	2.6078e-11	1.92208e-05
Endothelial	cg02922913	chr19	1009764	0.259285	2.09908e-18	1.54713e-12
Endothelial	cg20275928	chr17	79283959	0.262085	1.42896e-16	1.05322e-10
Endothelial	cg05242371	chr19	46286475	0.35745	2.9872e-23	2.20171e-17
Endothelial	cg26085805	chr9	131683132	0.254277	4.24076e-10	0.000312565
Endothelial	cg00733328	chr14	101001145	0.25862	1.85208e-26	1.36508e-20
Endothelial	cg13155421	chr3	105717036	0.254475	5.81409e-29	4.28527e-23
Endothelial	cg20859339	chr14	39307649	0.302297	3.67557e-23	2.70908e-17
Endothelial	cg19994281	chr9	123631142	0.746908	5.88249e-50	4.33569e-44
Endothelial	cg01882058	chr16	86465884	0.393759	4.40494e-27	3.24666e-21
Endothelial	cg17187167	chr8	74198146	0.271095	7.17664e-24	5.28954e-18
Endothelial	cg19921279	chr1	32827389	0.295817	1.65487e-33	1.21972e-27
Endothelial	cg01081346	chr22	51017151	0.491278	1.21637e-29	8.96525e-24
Endothelial	cg23929284	chr20	30605916	0.739882	1.10706e-42	8.15961e-37
Endothelial	cg17839166	chr5	53751272	0.298978	1.37094e-17	1.01045e-11
Endothelial	cg06165982	chr2	240499816	0.389873	1.53555e-23	1.13178e-17
Endothelial	cg27427514	chr3	193922037	0.43786	2.23765e-33	1.64926e-27
Endothelial	cg00107970	chr1	156119457	0.358955	1.57216e-40	1.15876e-34
Endothelial	cg20089538	chr18	77724428	0.342861	7.32273e-20	5.39721e-14
Endothelial	cg11924452	chr2	241185198	0.353597	3.03085e-20	2.23389e-14
Endothelial	cg13320138	chr12	6419575	0.279853	5.2456e-41	3.86627e-35
Endothelial	cg04562909	chr12	114836014	0.285988	1.25998e-25	9.28665e-20
Endothelial	cg16357224	chr16	86530053	0.467163	4.24241e-30	3.12687e-24
Endothelial	cg04874782	chr2	241900108	0.600635	9.2183e-37	6.79435e-31
Endothelial	cg15949044	chr5	140864549	0.378142	4.98103e-23	3.67127e-17
Endothelial	cg02759751	chr7	1491889	0.255036	3.29022e-18	2.42506e-12
Endothelial	cg00344445	chr11	128647107	0.389824	1.05177e-24	7.75207e-19
Endothelial	cg07774777	chr22	50165435	0.267613	1.85993e-19	1.37086e-13
Endothelial	cg27047836	chr5	158533081	0.365792	3.82122e-25	2.81643e-19
Endothelial	cg18223453	chr17	59554746	0.493643	1.87569e-37	1.38248e-31
Endothelial	cg07248223	chr17	38717275	0.250565	1.07116e-22	7.89499e-17
Endothelial	cg06636831	chr3	45077369	0.536973	1.58237e-27	1.16628e-21
Endothelial	cg14138540	chr15	93571988	0.367546	1.80042e-26	1.327e-20
Endothelial	cg27554551	chr16	4421486	0.417614	7.65251e-32	5.64028e-26
Endothelial	cg04017479	chr8	144162802	0.280425	3.11765e-20	2.29786e-14
Endothelial	cg04843051	chr6	13849011	0.469245	3.82552e-29	2.8196e-23
Endothelial	cg21012737	chr14	105393171	0.251203	1.41402e-15	1.0422e-09
Endothelial	cg01425666	chr7	5468436	0.654809	1.73247e-42	1.27692e-36
Endothelial	cg10657965	chr7	101888125	0.414446	5.23333e-25	3.85722e-19
Endothelial	cg01095004	chr16	88454883	0.334539	3.01933e-16	2.2254e-10
Endothelial	cg19674091	chr15	90643766	0.469402	1.35291e-30	9.97166e-25
Endothelial	cg16262963	chr14	104851903	0.264578	2.33736e-24	1.72275e-18
Endothelial	cg04178634	chr19	2525231	0.320927	7.59962e-21	5.6013e-15
Endothelial	cg19236794	chr1	1181769	0.34131	1.47035e-22	1.08372e-16
Endothelial	cg25153741	chr5	177913468	0.567204	2.00107e-34	1.47489e-28
Endothelial	cg00849267	chr16	968265	0.291205	5.19095e-16	3.82599e-10
Endothelial	cg02705759	chr4	7283005	0.268298	7.78926e-23	5.74107e-17
Endothelial	cg13170051	chr1	41982392	0.258152	1.88228e-18	1.38733e-12
Endothelial	cg08275638	chr3	64253818	0.265671	5.70237e-25	4.20293e-19
Endothelial	cg20329848	chr7	1234959	0.255859	1.22323e-12	9.01584e-07
Endothelial	cg26309929	chr3	24083947	0.277287	1.26559e-15	9.32802e-10
Endothelial	cg02000426	chr8	1759815	0.470669	9.99784e-29	7.36891e-23
Endothelial	cg27459437	chr20	37464594	0.271711	1.0679e-19	7.87099e-14
Endothelial	cg13466383	chr1	161008705	0.359451	5.3433e-18	3.93828e-12
Endothelial	cg01364755	chr10	1370694	0.369282	4.18527e-22	3.08475e-16
Endothelial	cg21951729	chr19	52206258	0.38504	1.40328e-26	1.03429e-20
Endothelial	cg05589489	chr12	89748821	0.376148	2.37216e-19	1.7484e-13
Endothelial	cg06518838	chr6	170403264	0.331074	9.11008e-23	6.71458e-17
Endothelial	cg17709804	chr11	128555749	0.620381	4.69094e-48	3.45745e-42
Endothelial	cg26298722	chr19	46283045	0.454017	1.36477e-28	1.00591e-22
Endothelial	cg15974673	chr19	7926970	0.336097	1.90179e-19	1.40171e-13
Endothelial	cg14503395	chr9	126128745	0.30983	9.74358e-17	7.1815e-11
Endothelial	cg01899542	chr16	49732224	0.354805	1.1549e-22	8.51218e-17
Endothelial	cg13408086	chr9	140221397	0.302467	2.2156e-24	1.63301e-18
Endothelial	cg05365033	chr19	18889003	0.272893	3.01964e-14	2.22563e-08
Endothelial	cg19369955	chr12	2030178	0.28213	1.26807e-19	9.34629e-14
Endothelial	cg10860578	chr14	101689815	0.377061	2.33248e-34	1.71915e-28
Endothelial	cg14592072	chr7	127774800	0.479926	2.25547e-39	1.6624e-33
Endothelial	cg03945320	chr16	733905	0.351769	1.63471e-33	1.20486e-27
Endothelial	cg22807449	chr17	46622522	0.354591	3.91075e-25	2.88242e-19
Endothelial	cg15868235	chr3	12486114	0.279173	7.54188e-18	5.55875e-12
Endothelial	cg01231141	chr5	178692691	0.259065	1.22091e-19	8.9987e-14
Endothelial	cg03119829	chr1	64170964	0.288591	2.1329e-22	1.57205e-16
Endothelial	cg09724374	chr16	1309210	0.254341	3.80945e-17	2.80776e-11
Endothelial	cg23460145	chr11	73073425	0.266014	3.76738e-27	2.77675e-21
Endothelial	cg15249446	chr19	42419430	0.289802	1.94797e-17	1.43575e-11
Endothelial	cg16499607	chr11	68883356	0.268371	1.55085e-16	1.14305e-10
Endothelial	cg23463608	chr19	2607757	0.477137	1.65815e-36	1.22214e-30
Endothelial	cg17210004	chr17	63512677	0.386964	6.43483e-32	4.74279e-26
Endothelial	cg00911794	chr17	1962132	0.257217	1.27745e-15	9.41545e-10
Endothelial	cg09463917	chr22	20784958	0.380328	1.5209e-19	1.12098e-13
Endothelial	cg19916740	chr22	46275064	0.398638	3.30384e-18	2.43509e-12
Endothelial	cg00768487	chr1	26611311	0.295169	2.97347e-12	2.1916e-06
Endothelial	cg04956511	chr12	7056008	0.417225	6.41387e-18	4.72734e-12
Endothelial	cg19358373	chr12	133414571	0.26458	2.26586e-20	1.67005e-14
Endothelial	cg14115936	chr7	73002496	0.413524	4.71521e-35	3.47534e-29
Endothelial	cg02745419	chr10	7514090	0.344824	6.26483e-30	4.61749e-24
Endothelial	cg12798338	chr17	76128683	0.260305	7.37564e-11	5.43621e-05
Endothelial	cg07990843	chr17	25676201	0.668757	1.57275e-36	1.1592e-30
Endothelial	cg19287103	chr12	7055672	0.47901	5.38813e-24	3.97132e-18
Endothelial	cg03278514	chr15	70779346	0.285844	1.4831e-23	1.09312e-17
Endothelial	cg20772596	chr11	1704507	0.323258	3.7326e-19	2.75111e-13
Endothelial	cg11856711	chr12	54785309	0.546044	2.20222e-64	1.62315e-58
Endothelial	cg23829948	chr4	3288458	0.280756	2.44488e-23	1.802e-17
Endothelial	cg03287936	chr16	84029672	0.29749	1.50343e-18	1.1081e-12
Endothelial	cg15141467	chr1	155035375	0.706737	3.66921e-59	2.70439e-53
Endothelial	cg23755933	chr12	133349383	0.285061	8.40522e-39	6.19507e-33
Endothelial	cg13566430	chr5	131992455	0.259829	5.91442e-33	4.35923e-27
Endothelial	cg26562462	chr4	6929045	0.330876	4.47505e-29	3.29834e-23
Endothelial	cg18313340	chr13	112760898	0.258712	1.25518e-19	9.25128e-14
Endothelial	cg27096298	chr5	92904875	0.354813	7.31514e-21	5.39163e-15
Endothelial	cg12058390	chr7	4885521	0.469968	1.07343e-29	7.9117e-24
Endothelial	cg13980609	chr11	66883117	0.296367	3.27916e-48	2.41691e-42
Endothelial	cg06800235	chr1	7692367	0.304912	1.47844e-20	1.08968e-14
Endothelial	cg16308533	chr17	40838983	0.333169	1.5959e-21	1.17626e-15
Endothelial	cg14986671	chr10	131667008	0.302664	1.09861e-28	8.09733e-23
Endothelial	cg03709925	chr17	79096151	0.274408	5.02701e-24	3.70516e-18
Endothelial	cg16777618	chr11	128694184	0.326021	1.80695e-26	1.33182e-20
Endothelial	cg20435896	chr4	40632723	0.259153	1.95982e-21	1.44449e-15
Endothelial	cg25925252	chr5	178913683	0.283957	3.64079e-16	2.68344e-10
Endothelial	cg12752420	chr1	43751363	0.286212	3.42084e-20	2.52133e-14
Endothelial	cg11115622	chr14	65169958	0.25943	1.46482e-17	1.07965e-11
Endothelial	cg08882547	chr19	45737792	0.264921	7.99504e-18	5.89274e-12
Endothelial	cg16876647	chr2	43451842	0.323556	4.33173e-11	3.1927e-05
Endothelial	cg14177934	chr11	63529891	0.395487	2.96016e-28	2.18179e-22
Endothelial	cg27279301	chr14	105945287	0.340045	1.33222e-24	9.8191e-19
Endothelial	cg21483999	chr15	72476373	0.28879	1.74645e-20	1.28722e-14
Endothelial	cg00083790	chr12	132944010	0.422481	3.99215e-27	2.94241e-21
Endothelial	cg24368383	chr1	1565856	0.642735	6.27241e-43	4.62308e-37
Endothelial	cg02783799	chr19	496528	0.259859	1.16065e-22	8.55458e-17
Endothelial	cg18349298	chr3	158450550	0.509026	1.18255e-24	8.71598e-19
Endothelial	cg14855519	chr8	25898191	0.285692	1.35439e-20	9.98254e-15
Endothelial	cg16277139	chr13	113744320	0.255261	3.06898e-13	2.26199e-07
Endothelial	cg24301620	chr6	101846872	0.290079	3.79134e-22	2.79441e-16
Endothelial	cg00820311	chr16	921351	0.252073	2.71066e-15	1.99789e-09
Endothelial	cg07168142	chr17	40274740	0.397377	3.24178e-25	2.38936e-19
Endothelial	cg00585901	chr1	155035388	0.785253	6.40375e-51	4.71989e-45
Endothelial	cg17050616	chr22	50585229	0.253839	1.14253e-11	8.421e-06
Endothelial	cg12436738	chr2	236579780	0.284941	8.96422e-29	6.60708e-23
Endothelial	cg14921416	chr20	3693158	0.312222	2.78395e-26	2.05191e-20
Endothelial	cg27560452	chr16	49499385	0.412156	1.58732e-38	1.16994e-32
Endothelial	cg17976191	chr19	13135527	0.406332	9.79408e-38	7.21873e-32
Endothelial	cg24468070	chr19	54976501	0.490087	6.11932e-25	4.51025e-19
Endothelial	cg25594736	chr15	67391147	0.45468	2.56512e-37	1.89062e-31
Endothelial	cg23305899	chr14	101539489	0.336043	1.87677e-21	1.38328e-15
Endothelial	cg16520815	chr16	4733181	0.260508	4.67639e-18	3.44673e-12
Endothelial	cg05551825	chr7	5735129	0.329694	2.74896e-14	2.02612e-08
Endothelial	cg01645998	chr16	82045222	0.462645	4.35176e-43	3.20746e-37
Endothelial	cg09344348	chr6	170581085	0.264997	2.30197e-11	1.69667e-05
Endothelial	cg11245569	chr11	8679885	0.320154	1.70209e-21	1.25453e-15
Endothelial	cg14188840	chr7	27220398	0.270222	1.25066e-21	9.218e-16
Endothelial	cg12422539	chr6	2515337	0.4011	9.34929e-21	6.8909e-15
Endothelial	cg08497772	chr8	22407100	0.322257	2.61343e-24	1.92623e-18
Endothelial	cg01376079	chr11	67070233	0.349731	1.33535e-30	9.84223e-25
Endothelial	cg02966332	chr20	62369605	0.283995	4.20966e-21	3.10273e-15
Endothelial	cg16306978	chr2	21266953	0.499617	6.00565e-40	4.42647e-34
Endothelial	cg17451255	chr3	13455702	0.296095	1.75716e-23	1.29511e-17
Endothelial	cg09251600	chr1	179781780	0.282868	2.75765e-21	2.03253e-15
Endothelial	cg05368740	chr19	36246882	0.438158	3.3509e-33	2.46978e-27
Endothelial	cg10599438	chr19	844589	0.375422	4.59998e-24	3.39042e-18
Endothelial	cg21183329	chr9	124976219	0.340492	3.11573e-38	2.29645e-32
Endothelial	cg08288016	chr4	187590536	0.411259	1.92517e-30	1.41894e-24
Endothelial	cg16789104	chr17	46507777	0.310036	4.0775e-25	3.00532e-19
Endothelial	cg04323387	chr14	50506635	0.443155	9.15824e-39	6.75008e-33
Endothelial	cg24951893	chr4	129679254	0.302787	5.47292e-33	4.03382e-27
Endothelial	cg25495650	chr7	633202	0.34595	2.3983e-23	1.76766e-17
Endothelial	cg02205611	chr19	46283052	0.426009	1.31178e-27	9.66846e-22
Endothelial	cg13241681	chr13	114187990	0.277216	4.22466e-16	3.11379e-10
Endothelial	cg24202817	chr10	6220943	0.276953	1.34743e-18	9.93124e-13
Endothelial	cg21299458	chr22	20779896	0.327212	4.99144e-21	3.67894e-15
Endothelial	cg16004738	chr14	105155327	0.260273	1.31287e-23	9.67652e-18
Endothelial	cg01818121	chr15	72476917	0.293767	1.42703e-29	1.05179e-23
Endothelial	cg21198219	chr11	128558454	0.28857	2.3275e-26	1.71548e-20
Endothelial	cg14308313	chr11	134336336	0.330941	1.9876e-20	1.46496e-14
Endothelial	cg02098786	chr14	24801794	0.309125	9.92044e-20	7.31186e-14
Endothelial	cg24161057	chr1	161008811	0.375834	4.37384e-21	3.22374e-15
Endothelial	cg07277884	chr15	50010605	0.423276	3.20694e-25	2.36367e-19
Endothelial	cg17053854	chr17	75463180	0.263477	5.76327e-14	4.24782e-08
Endothelial	cg18110444	chr2	136743460	0.35387	5.43282e-47	4.00426e-41
Endothelial	cg12410551	chr17	43221928	0.307756	7.73414e-17	5.70045e-11
Endothelial	cg03661817	chr16	57831745	0.25956	1.35278e-14	9.97067e-09
Endothelial	cg14284759	chr22	43037849	0.27322	1.52238e-19	1.12207e-13
Endothelial	cg14455403	chr3	8596772	0.25552	7.31549e-11	5.39188e-05
Endothelial	cg05156901	chr22	51016646	0.273708	2.43592e-22	1.79539e-16
Endothelial	cg01026256	chr3	183959088	0.265375	1.16333e-22	8.57429e-17
Endothelial	cg19535896	chr2	187713876	0.455832	8.52468e-53	6.28312e-47
Endothelial	cg06916001	chr16	14403004	0.274376	7.2642e-23	5.35408e-17
Endothelial	cg16208084	chr17	40274703	0.420201	2.97991e-29	2.19634e-23
Endothelial	cg02907049	chr4	8073801	0.40697	1.92939e-19	1.42206e-13
Endothelial	cg14903689	chr21	46875218	0.399489	9.60846e-26	7.08191e-20
Endothelial	cg22337438	chr19	54327437	0.278893	9.73619e-16	7.17606e-10
Endothelial	cg19928597	chr7	73157383	0.326026	1.18195e-19	8.71158e-14
Endothelial	cg24990131	chr6	6320710	0.365525	9.34261e-31	6.88597e-25
Endothelial	cg15564098	chr7	27281346	0.419716	3.85943e-28	2.8446e-22
Endothelial	cg02059317	chr16	89024511	0.276795	7.01351e-16	5.1693e-10
Endothelial	cg01982002	chr22	24199118	0.324651	6.54485e-17	4.82388e-11
Endothelial	cg03932904	chr7	4707887	0.401541	6.01058e-30	4.4301e-24
Endothelial	cg18449189	chr19	46283074	0.351471	1.25341e-20	9.23827e-15
Endothelial	cg03722525	chr11	67381554	0.315022	1.11051e-27	8.18504e-22
Endothelial	cg05524354	chr10	129797760	0.444438	4.63311e-34	3.41484e-28
Endothelial	cg06125903	chr20	57583328	0.272739	2.17991e-29	1.6067e-23
Endothelial	cg18867781	chr5	978293	0.261401	1.66181e-22	1.22483e-16
Endothelial	cg04573078	chr14	105154994	0.288021	1.75127e-31	1.29077e-25
Endothelial	cg15105359	chr7	47576957	0.346619	8.86015e-52	6.53037e-46
Endothelial	cg03414932	chr4	1008425	0.27819	1.03198e-18	7.60624e-13
Endothelial	cg06975979	chr7	150020025	0.254436	1.70836e-25	1.25915e-19
Endothelial	cg12460175	chr22	18268062	0.30047	9.64258e-19	7.10707e-13
Endothelial	cg05330472	chr11	66636291	0.255106	6.54501e-15	4.824e-09
Endothelial	cg02931058	chr2	239047245	0.279876	1.35787e-30	1.00082e-24
Endothelial	cg24658517	chr1	221065322	0.407742	1.03548e-34	7.63199e-29
Endothelial	cg06764173	chr16	89632174	0.317222	1.32582e-44	9.77194e-39
Endothelial	cg06147752	chr7	75189186	0.374618	3.30612e-21	2.43678e-15
Endothelial	cg25429640	chr5	176302913	0.474219	4.41538e-39	3.25436e-33
Endothelial	cg13005202	chr5	1555844	0.320498	4.89495e-22	3.60782e-16
Endothelial	cg08802482	chr7	2657119	0.41429	3.64673e-23	2.68782e-17
Endothelial	cg03662997	chr11	15963027	0.278729	6.92164e-17	5.1016e-11
Endothelial	cg12426196	chr1	161008826	0.405664	6.65462e-24	4.90479e-18
Endothelial	cg19047660	chr17	46619923	0.490749	2.01945e-27	1.48844e-21
Endothelial	cg04342223	chr10	97454528	0.265414	1.87065e-23	1.37876e-17
Endothelial	cg09571972	chr6	2104322	0.27758	4.00412e-14	2.95124e-08
Endothelial	cg10096519	chr2	236777077	0.425188	1.39627e-26	1.02912e-20
Endothelial	cg11209624	chr9	131683857	0.299496	5.0323e-18	3.70906e-12
Endothelial	cg10868156	chr17	17713364	0.308996	9.0554e-24	6.67428e-18
Endothelial	cg23332335	chr19	40904974	0.399895	2.87873e-30	2.12177e-24
Endothelial	cg26070300	chr9	74808684	0.326074	1.19244e-20	8.78886e-15
Endothelial	cg09618015	chr3	183959073	0.251411	6.70261e-26	4.94016e-20
Endothelial	cg05394800	chr13	50707050	0.399297	1.58686e-38	1.16959e-32
Endothelial	cg12962265	chr8	101315562	0.284556	2.1082e-17	1.55385e-11
Endothelial	cg18593111	chr19	54945974	0.330815	1.5805e-16	1.16491e-10
Endothelial	cg05120028	chr20	52790712	0.264113	4.40638e-14	3.24772e-08
Endothelial	cg07571734	chr7	151479894	0.356731	6.94455e-26	5.11848e-20
Endothelial	cg26840462	chr11	125220543	0.289455	4.40429e-24	3.24618e-18
Endothelial	cg11739633	chr1	156459986	0.30121	9.30236e-19	6.8563e-13
Endothelial	cg27074174	chr6	101847318	0.302579	9.91246e-29	7.30598e-23
Endothelial	cg11782714	chr14	101831690	0.358433	8.88353e-19	6.5476e-13
Endothelial	cg20729813	chr4	7502429	0.267055	1.59875e-25	1.17836e-19
Endothelial	cg19858576	chr5	191806	0.343421	3.46644e-19	2.55494e-13
Endothelial	cg04376887	chr16	88868839	0.509889	3.7859e-38	2.7904e-32
Endothelial	cg10329345	chr1	45083079	0.433588	3.17844e-27	2.34267e-21
Endothelial	cg22433862	chr1	28013341	0.320896	4.99027e-22	3.67808e-16
Endothelial	cg16478197	chr6	32068181	0.389224	5.5767e-33	4.11031e-27
Endothelial	cg09209510	chr14	100288389	0.26656	7.5614e-15	5.57313e-09
Endothelial	cg18222500	chr17	143285	0.337822	3.3993e-20	2.50546e-14
Endothelial	cg05304979	chr16	87736062	0.332416	5.42847e-19	4.00105e-13
Endothelial	cg00329300	chr1	161008462	0.340098	9.78028e-19	7.20856e-13
Endothelial	cg02578087	chr3	8671361	0.260435	4.94187e-15	3.6424e-09
Endothelial	cg05088892	chr16	86029443	0.594734	7.92078e-41	5.83801e-35
Endothelial	cg01295994	chr19	51924572	0.25575	3.14752e-27	2.31988e-21
Endothelial	cg26699292	chr16	78079801	0.262778	6.54988e-22	4.82759e-16
Endothelial	cg11140086	chr12	49783072	0.415966	1.87728e-31	1.38365e-25
Endothelial	cg04602284	chr3	119422283	0.307273	1.90929e-19	1.40724e-13
Endothelial	cg18637486	chr17	79099777	0.343984	5.32151e-21	3.92222e-15
Endothelial	cg03593578	chr2	45028225	0.272303	7.54838e-16	5.56353e-10
Endothelial	cg00723994	chr12	115105290	0.310495	2.94854e-20	2.17322e-14
Endothelial	cg23953110	chr4	3726836	0.264172	4.90989e-19	3.61884e-13
Endothelial	cg16068038	chr15	69099678	0.269418	1.12741e-17	8.30958e-12
Endothelial	cg27384695	chr19	19271486	0.30995	4.72999e-27	3.48624e-21
Endothelial	cg21637826	chr17	80845337	0.390194	1.34858e-31	9.93969e-26
Endothelial	cg27504195	chr3	113342400	0.395329	1.95111e-24	1.43807e-18
Endothelial	cg27277183	chr12	121688441	0.307431	3.59984e-21	2.65326e-15
Endothelial	cg23295942	chr5	139982571	0.485873	1.02628e-41	7.56416e-36
Endothelial	cg21062780	chr6	887772	0.254849	1.65522e-14	1.21998e-08
Endothelial	cg15896696	chr7	2059921	0.396413	1.35579e-20	9.99287e-15
Endothelial	cg01020413	chr2	66810487	0.354035	5.85272e-18	4.31374e-12
Endothelial	cg24861720	chr19	58907262	0.25177	6.50338e-27	4.79331e-21
Endothelial	cg11749167	chr7	150759663	0.261746	2.49102e-25	1.83601e-19
Endothelial	cg23048215	chr19	947936	0.256071	9.70202e-18	7.15087e-12
Endothelial	cg10645314	chr2	3704589	0.356618	3.16509e-24	2.33283e-18
Endothelial	cg13403369	chr3	195868640	0.269705	1.21214e-20	8.93406e-15
Endothelial	cg24278165	chr8	23083551	0.290093	5.1013e-20	3.75992e-14
Endothelial	cg05942459	chr6	101846805	0.398151	2.44397e-29	1.80133e-23
Endothelial	cg16776981	chr17	79428142	0.315359	3.36093e-23	2.47717e-17
Endothelial	cg26775538	chr19	815090	0.284094	3.89393e-21	2.87002e-15
Endothelial	cg07591442	chr2	69615105	0.283176	4.619e-18	3.40444e-12
Endothelial	cg25806655	chr19	4543498	0.321564	1.21801e-28	8.97732e-23
Endothelial	cg11122009	chr17	63554536	0.635739	1.03914e-48	7.65897e-43
Endothelial	cg21467066	chr7	150759490	0.350574	8.63958e-23	6.3678e-17
Endothelial	cg15164702	chr10	31891625	0.374673	8.27004e-23	6.09543e-17
Endothelial	cg11773468	chr19	49216319	0.254082	2.28314e-18	1.68279e-12
Endothelial	cg13032736	chr14	50506638	0.605369	2.88174e-37	2.12399e-31
Endothelial	cg14562060	chr6	35109298	0.27052	3.08989e-31	2.2774e-25
Endothelial	cg07299736	chr8	135490787	0.29831	9.11558e-20	6.71864e-14
Endothelial	cg24894584	chr12	1772230	0.297123	1.06445e-28	7.8455e-23
Endothelial	cg15530351	chr8	6407676	0.361601	8.79101e-27	6.47942e-21
Endothelial	cg16014606	chr11	10715221	0.31283	1.26128e-16	9.29629e-11
Endothelial	cg26076724	chr6	15090163	0.487015	1.45215e-27	1.07031e-21
Endothelial	cg01465169	chr17	27944849	0.345574	1.43089e-44	1.05464e-38
Endothelial	cg20359042	chr13	99135583	0.251448	1.20861e-16	8.90805e-11
Endothelial	cg19407385	chr17	43099144	0.365816	4.07251e-36	3.00164e-30
Endothelial	cg14583973	chr4	3374767	0.533759	3.2211e-37	2.37411e-31
Endothelial	cg15720535	chr9	139582585	0.393848	1.54176e-39	1.13636e-33
Endothelial	cg07033604	chr9	139496919	0.52903	1.48679e-32	1.09584e-26
Endothelial	cg07580128	chr8	142157140	0.419068	6.29543e-19	4.64005e-13
Endothelial	cg12009516	chr19	45737880	0.287395	1.12373e-17	8.28243e-12
Endothelial	cg13369325	chr6	5994956	0.308201	1.4599e-26	1.07602e-20
Endothelial	cg10942744	chr4	38524875	0.301974	3.82977e-22	2.82273e-16
Endothelial	cg15310871	chr8	20077936	0.292796	4.90476e-33	3.61505e-27
Endothelial	cg15658793	chr19	3398810	0.400212	6.66428e-24	4.91191e-18
Endothelial	cg14375937	chr10	94825667	0.705413	6.29406e-48	4.63904e-42
Endothelial	cg20710266	chr15	96877855	0.443659	2.46752e-30	1.81868e-24
Endothelial	cg07475026	chr3	71590806	0.303826	2.96567e-19	2.18585e-13
Endothelial	cg00436496	chr15	96885119	0.429013	1.50735e-16	1.11099e-10
Endothelial	cg21118819	chr1	1287259	0.333467	3.93392e-29	2.8995e-23
Endothelial	cg18105979	chr5	180045822	0.541685	6.23305e-28	4.59407e-22
Endothelial	cg12156512	chr19	47258676	0.306129	1.02122e-19	7.52689e-14
Endothelial	cg18527352	chr14	91720288	0.264841	2.52712e-32	1.86261e-26
Endothelial	cg03612357	chr1	227162127	0.675146	3.86465e-43	2.84844e-37
Endothelial	cg07586026	chr1	12600225	0.436796	1.00159e-31	7.38222e-26
Endothelial	cg08802652	chr6	39076528	0.417091	4.10554e-27	3.02599e-21
Endothelial	cg00311883	chr1	235099120	0.478712	2.30613e-30	1.69973e-24
Endothelial	cg07675031	chr11	47399893	0.252279	3.24105e-14	2.38882e-08
Endothelial	cg03780927	chr11	118781150	0.333024	3.39759e-23	2.50419e-17
Endothelial	cg02021485	chr11	65959730	0.260826	2.19637e-13	1.61883e-07
Endothelial	cg06211724	chr1	183155437	0.494357	2.10523e-29	1.55166e-23
Endothelial	cg04203238	chr4	16085702	0.388052	1.51964e-22	1.12005e-16
Endothelial	cg00644351	chr10	121271840	0.377341	2.10108e-22	1.5486e-16
Endothelial	cg00224807	chr2	238065650	0.308285	5.61107e-16	4.13564e-10
Endothelial	cg02147681	chr17	17603837	0.359095	1.22996e-18	9.06543e-13
Endothelial	cg25815024	chr2	219696567	0.263046	1.22717e-28	9.04486e-23
Endothelial	cg08535928	chr1	246952495	0.341446	4.28673e-24	3.15953e-18
Endothelial	cg23884690	chr13	113678926	0.354702	1.67173e-24	1.23215e-18
Endothelial	cg27080194	chr12	131198873	0.349806	9.15306e-30	6.74627e-24
Endothelial	cg17124387	chr17	77810090	0.292646	1.5561e-16	1.14693e-10
Endothelial	cg18883033	chr4	3742181	0.309051	1.44836e-26	1.06752e-20
Endothelial	cg01984424	chr16	3140417	0.299227	1.11693e-14	8.23235e-09
Endothelial	cg09933458	chr13	112063695	0.272505	5.12804e-17	3.77962e-11
Endothelial	cg25601889	chr12	57630456	0.31209	4.73319e-34	3.4886e-28
Endothelial	cg23065927	chr12	3309816	0.490028	4.04398e-37	2.98061e-31
Endothelial	cg25670583	chr4	715865	0.300079	7.09934e-12	5.23257e-06
Endothelial	cg16537676	chr6	30851624	0.314582	1.01833e-17	7.50562e-12
Endothelial	cg22480742	chr7	134576386	0.588851	2.90744e-41	2.14293e-35
Endothelial	cg13906823	chr1	161008824	0.356189	1.07827e-22	7.9474e-17
Endothelial	cg24812143	chr10	72312093	0.547918	1.6259e-28	1.19837e-22
Endothelial	cg13213810	chr22	51158720	0.308547	1.39379e-15	1.0273e-09
Endothelial	cg05391892	chr2	208795620	0.261207	1.34453e-25	9.90985e-20
Endothelial	cg01172682	chr3	65342216	0.454578	2.65716e-24	1.95846e-18
Endothelial	cg01396799	chr4	40195070	0.256912	4.38998e-21	3.23564e-15
Endothelial	cg02827075	chr19	46094683	0.483655	1.85862e-36	1.36989e-30
Endothelial	cg07333274	chr16	86550407	0.335761	1.10037e-34	8.11027e-29
Endothelial	cg19735538	chr6	33560953	0.270644	8.36914e-20	6.16847e-14
Endothelial	cg20370909	chr7	4859229	0.337099	3.44112e-25	2.53628e-19
Endothelial	cg07545278	chr16	67219152	0.529582	6.16175e-40	4.54151e-34
Endothelial	cg00683329	chr18	77545136	0.311422	2.32108e-24	1.71075e-18
Endothelial	cg16606773	chr20	19955806	0.255656	6.57686e-09	0.00484748
Endothelial	cg12423553	chr21	47541643	0.259793	9.15844e-20	6.75023e-14
Endothelial	cg11285998	chr12	53399246	0.258527	7.78963e-20	5.74135e-14
Endothelial	cg13698691	chr6	32064660	0.326697	5.19443e-14	3.82856e-08
Endothelial	cg18365406	chr19	11472110	0.449263	9.2651e-26	6.82884e-20
Endothelial	cg24830730	chr7	150653195	0.275284	5.59893e-13	4.12669e-07
Endothelial	cg14709479	chr1	1108924	0.400399	5.46942e-38	4.03123e-32
Endothelial	cg25773262	chr1	156616855	0.435158	5.69174e-39	4.1951e-33
Endothelial	cg13853046	chr17	56603735	0.314455	3.62665e-24	2.67302e-18
Endothelial	cg07218647	chr2	121338498	0.29733	3.55475e-28	2.62003e-22
Endothelial	cg14051973	chr11	1973545	0.262544	2.07835e-15	1.53185e-09
Endothelial	cg20026613	chr22	45609419	0.338167	4.66458e-27	3.43803e-21
Endothelial	cg24452181	chr19	48984318	0.393204	2.03062e-30	1.49667e-24
Endothelial	cg12126857	chr1	35384669	0.287743	1.60768e-18	1.18494e-12
Endothelial	cg06550177	chr7	5469535	0.723462	1.29214e-52	9.52373e-47
Endothelial	cg03799957	chr8	42249026	0.332166	8.99665e-35	6.63098e-29
Endothelial	cg19825600	chr2	3704501	0.339737	7.80149e-27	5.75009e-21
Endothelial	cg14567963	chr13	112815866	0.350657	3.9492e-25	2.91075e-19
Endothelial	cg17759252	chr19	18888081	0.30586	7.66113e-15	5.64663e-09
Endothelial	cg03471593	chr16	55542668	0.26419	3.21626e-25	2.37054e-19
Endothelial	cg20264482	chr8	57472110	0.585831	1.59091e-39	1.17258e-33
Endothelial	cg08543327	chr5	1108651	0.404668	1.38368e-29	1.01984e-23
Endothelial	cg15203566	chr5	115697446	0.287124	7.28809e-29	5.37169e-23
Endothelial	cg15934776	chr2	100170917	0.30432	6.23308e-18	4.59409e-12
Endothelial	cg05822532	chr7	73442531	0.467619	4.71916e-36	3.47826e-30
Endothelial	cg09298313	chr14	55569959	0.264987	1.9184e-12	1.41395e-06
Endothelial	cg14247008	chr2	242786046	0.333549	3.38934e-25	2.49811e-19
Endothelial	cg25741116	chr17	78418034	0.316945	3.55767e-24	2.62218e-18
Endothelial	cg15892620	chr17	935216	0.449728	8.13952e-23	5.99924e-17
Endothelial	cg17295878	chr17	77924665	0.266389	1.00548e-24	7.41089e-19
Endothelial	cg05441854	chr16	85650374	0.502875	2.48858e-43	1.83421e-37
Endothelial	cg09447621	chr11	134254646	0.374357	5.59144e-25	4.12117e-19
Endothelial	cg06906952	chr1	244230760	0.320477	2.42242e-27	1.78544e-21
Endothelial	cg07595301	chr8	22853351	0.320779	1.3205e-31	9.73274e-26
Endothelial	cg03625415	chr5	172662741	0.268021	6.8298e-20	5.0339e-14
Endothelial	cg05193369	chr10	94821773	0.557665	1.3627e-43	1.00438e-37
Endothelial	cg19416326	chr5	175955353	0.342342	6.53398e-24	4.81587e-18
Endothelial	cg14632485	chr11	113216820	0.37596	4.70013e-20	3.46423e-14
Endothelial	cg16638385	chr17	41832753	0.449205	1.864e-37	1.37386e-31
Endothelial	cg09450085	chr2	118593888	0.258306	9.47866e-22	6.98625e-16
Endothelial	cg08888487	chr5	1124759	0.369333	3.49385e-19	2.57514e-13
Endothelial	cg01615861	chr16	85513978	0.282214	5.57651e-34	4.11016e-28
Endothelial	cg00414890	chr19	53500997	0.304392	7.5687e-17	5.57851e-11
Endothelial	cg10809560	chr10	79936959	0.255343	2.49458e-09	0.00183863
Endothelial	cg08846011	chr1	117318133	0.300189	2.84174e-19	2.09451e-13
Endothelial	cg21214613	chr1	16344536	0.293161	2.7046e-21	1.99342e-15
Endothelial	cg04917391	chr4	40859259	0.776299	7.89674e-44	5.82029e-38
Endothelial	cg02102533	chr16	57562841	0.329284	1.29068e-20	9.51298e-15
Endothelial	cg22900266	chr2	65089000	0.276559	7.84582e-21	5.78276e-15
Endothelial	cg15410236	chr19	948452	0.474511	1.15984e-33	8.54857e-28
Endothelial	cg01775802	chr14	72945461	0.254104	1.59128e-14	1.17285e-08
Endothelial	cg17322655	chr2	242802127	0.289008	2.7773e-25	2.04701e-19
Endothelial	cg04917446	chr17	46699073	0.370988	3.38638e-27	2.49593e-21
Endothelial	cg17016703	chr6	158211003	0.402926	5.87328e-25	4.3289e-19
Endothelial	cg21986027	chr6	169238138	0.402776	4.17436e-20	3.07671e-14
Endothelial	cg09336922	chr11	790795	0.300555	3.6845e-30	2.71566e-24
Endothelial	cg01640684	chr17	80870529	0.494768	7.1491e-27	5.26924e-21
Endothelial	cg07769957	chr19	46443657	0.45903	1.21848e-27	8.98081e-22
Endothelial	cg11782684	chr12	65015486	0.255173	1.57483e-23	1.16073e-17
Endothelial	cg00247571	chr13	50707065	0.381275	2.87681e-36	2.12035e-30
Endothelial	cg24460126	chr1	179713828	0.27184	1.42348e-24	1.04918e-18
Endothelial	cg16054907	chr22	50706065	0.435842	6.56678e-25	4.84004e-19
Endothelial	cg25785397	chr2	662770	0.357315	3.92526e-23	2.89311e-17
Endothelial	cg06105699	chr17	79971436	0.372199	4.27853e-22	3.15349e-16
Endothelial	cg19033444	chr22	45065754	0.379266	5.49953e-25	4.05343e-19
Endothelial	cg25314150	chr19	485634	0.372559	1.52958e-29	1.12738e-23
Endothelial	cg05904366	chr11	442072	0.273866	1.78859e-20	1.31828e-14
Endothelial	cg00005740	chr13	24079418	0.444435	1.51955e-23	1.11999e-17
Endothelial	cg26688911	chr20	39969536	0.315153	2.0802e-18	1.53321e-12
Endothelial	cg16924010	chr3	194018158	0.528346	2.39348e-33	1.76412e-27
Endothelial	cg14672084	chr5	140857941	0.612611	3.04249e-44	2.24247e-38
Endothelial	cg14155246	chr3	171528937	0.291645	1.36904e-24	1.00905e-18
Endothelial	cg15135047	chr3	72149514	0.4307	5.08001e-34	3.74422e-28
Endothelial	cg04101015	chr1	159170275	0.299216	1.8526e-27	1.36546e-21
Endothelial	cg07005067	chr13	31782610	0.286075	2.51601e-40	1.85442e-34
Endothelial	cg05894734	chr4	40859249	0.633281	7.85846e-58	5.79208e-52
Endothelial	cg13447295	chr6	887704	0.265933	3.19475e-14	2.35469e-08
Endothelial	cg02694489	chr17	7348399	0.33456	5.12133e-24	3.77468e-18
Endothelial	cg26787220	chr19	45720771	0.429191	2.85977e-21	2.10779e-15
Endothelial	cg13749379	chr17	41833161	0.532477	2.97849e-38	2.1953e-32
Endothelial	cg21140992	chr16	1386161	0.265227	1.45849e-23	1.07498e-17
Endothelial	cg05952572	chr11	72295425	0.25117	2.65478e-13	1.95671e-07
Endothelial	cg24375399	chr17	40825798	0.401859	1.11856e-23	8.24437e-18
Endothelial	cg02881866	chr17	999650	0.267019	2.45337e-23	1.80826e-17
Endothelial	cg03381604	chr8	99180740	0.251053	8.5668e-21	6.31416e-15
Endothelial	cg08624648	chr6	31651029	0.458139	5.63394e-26	4.1525e-20
Endothelial	cg23901918	chr10	105420747	0.404852	1.77534e-25	1.30851e-19
Endothelial	cg23010507	chr5	1555887	0.276151	1.33193e-23	9.81696e-18
Endothelial	cg18567041	chr19	2654246	0.30236	4.01416e-17	2.95864e-11
Endothelial	cg17721879	chr5	158532473	0.288865	1.96994e-13	1.45194e-07
Endothelial	cg15384383	chr10	99798415	0.281474	4.65397e-21	3.43021e-15
Endothelial	cg23551827	chr20	48938075	0.38129	8.60806e-22	6.34457e-16
Endothelial	cg00414512	chr11	1891295	0.308961	2.09098e-21	1.54116e-15
Endothelial	cg10993470	chr8	55533939	0.403049	1.73028e-23	1.2753e-17
Endothelial	cg18448746	chr17	27039132	0.507076	4.31615e-37	3.18122e-31
Endothelial	cg09593860	chr11	113929287	0.26625	2.1438e-19	1.58009e-13
Endothelial	cg06655810	chr7	27260102	0.390566	8.53885e-20	6.29356e-14
Endothelial	cg13428516	chr19	49224033	0.616083	1.86751e-33	1.37645e-27
Endothelial	cg02037307	chr5	134363562	0.257292	4.09955e-14	3.02157e-08
Endothelial	cg18576957	chr6	31651020	0.400325	1.34415e-21	9.90705e-16
Endothelial	cg10770023	chr22	51016644	0.295307	1.74974e-23	1.28965e-17
Endothelial	cg07609200	chr11	93583253	0.26061	2.58361e-19	1.90425e-13
Endothelial	cg00108351	chr16	86529658	0.487157	1.0954e-30	8.07363e-25
Endothelial	cg21237687	chr17	6899380	0.578006	2.78377e-32	2.05178e-26
Endothelial	cg09379609	chr19	14196637	0.368564	7.01162e-22	5.16791e-16
Endothelial	cg21439297	chr19	47128288	0.329221	3.33053e-46	2.45477e-40
Endothelial	cg03392386	chr11	133800800	0.369	2.37504e-23	1.75052e-17
Endothelial	cg22466678	chr12	89749033	0.318622	6.94413e-20	5.11817e-14
Endothelial	cg04297067	chr16	86550450	0.276851	1.3408e-20	9.88235e-15
Endothelial	cg23850904	chr19	40730628	0.360929	2.417e-27	1.78145e-21
Endothelial	cg08097073	chr14	104408824	0.306093	8.83631e-14	6.5128e-08
Endothelial	cg03571393	chr14	101244373	0.425331	1.72779e-28	1.27347e-22
Endothelial	cg25826463	chr19	3369820	0.513913	5.17623e-38	3.81514e-32
Endothelial	cg14987787	chr12	115105220	0.269064	3.3458e-16	2.46602e-10
Endothelial	cg11953794	chr19	18280669	0.278583	2.49465e-29	1.83869e-23
Endothelial	cg26070865	chr5	959141	0.259366	1.29058e-24	9.51224e-19
Endothelial	cg00401433	chr8	106674239	0.261946	1.01834e-21	7.50567e-16
Endothelial	cg24620436	chr7	4918906	0.268449	2.90058e-15	2.13787e-09
Endothelial	cg00835857	chr8	145086659	0.344909	1.45212e-17	1.07028e-11
Endothelial	cg01176363	chr20	62369445	0.322414	4.32262e-22	3.18599e-16
Endothelial	cg08215318	chr16	86016387	0.392945	5.55722e-33	4.09595e-27
Endothelial	cg13042918	chr4	119948542	0.267796	9.61566e-09	0.00708722
Endothelial	cg23201527	chr20	61783225	0.385732	7.16336e-31	5.27976e-25
Endothelial	cg11205173	chr4	1775077	0.328798	2.75094e-28	2.02758e-22
Endothelial	cg23196346	chr10	24808256	0.253978	1.28098e-12	9.44146e-07
Endothelial	cg15264020	chr3	61674210	0.283175	7.52752e-17	5.54816e-11
Endothelial	cg23900936	chr11	57996699	0.276194	6.83349e-25	5.03663e-19
Endothelial	cg16530177	chr6	6320324	0.54727	1.86984e-49	1.37817e-43
Endothelial	cg05956452	chr6	158018138	0.299864	1.3812e-11	1.01802e-05
Endothelial	cg01019875	chr17	6945620	0.261033	3.48234e-14	2.56666e-08
Endothelial	cg00660167	chr17	80200974	0.499887	4.06841e-29	2.99862e-23
Endothelial	cg10723711	chr17	7348379	0.448653	1.54824e-32	1.14113e-26
Endothelial	cg27419860	chr15	81426477	0.265271	1.13603e-23	8.37308e-18
Endothelial	cg04008703	chr7	27280585	0.451792	2.62486e-25	1.93465e-19
Endothelial	cg25155321	chr9	273038	0.278969	1.69588e-27	1.24995e-21
Endothelial	cg24152976	chr2	236100696	0.458137	1.56232e-28	1.15151e-22
Endothelial	cg03688699	chr11	62694712	0.506852	2.1288e-45	1.56903e-39
Endothelial	cg06359703	chr1	41847297	0.37344	9.69576e-18	7.14626e-12
Endothelial	cg19987256	chr22	42916332	0.281746	9.76035e-16	7.19387e-10
Endothelial	cg00612977	chr17	48241445	0.464906	5.56657e-42	4.10284e-36
Endothelial	cg06948492	chr19	34398264	0.289967	1.16615e-27	8.59513e-22
Endothelial	cg18121224	chr5	176559563	0.262598	2.20956e-11	1.62856e-05
Endothelial	cg17344906	chr19	13202507	0.371301	2.90951e-33	2.14446e-27
Endothelial	cg13263472	chr14	102593156	0.288646	2.59483e-23	1.91252e-17
Endothelial	cg03899510	chr6	170581690	0.282175	5.22668e-18	3.85233e-12
Endothelial	cg25383057	chr17	81045781	0.277201	4.04667e-25	2.9826e-19
Endothelial	cg13634242	chr5	60921891	0.610173	2.64462e-31	1.94922e-25
Endothelial	cg27314002	chr3	46506519	0.293546	2.52828e-16	1.86347e-10
Endothelial	cg20240347	chr1	204465584	0.30948	4.51323e-16	3.32647e-10
Endothelial	cg20996351	chr1	27687232	0.331313	3.75151e-21	2.76505e-15
Endothelial	cg23605991	chr4	618114	0.378228	4.93502e-42	3.63736e-36
Endothelial	cg13779009	chr2	102803740	0.31191	9.07409e-31	6.68806e-25
Endothelial	cg06221449	chr1	29102029	0.450446	1.0683e-41	7.87394e-36
Endothelial	cg20425384	chr12	132657819	0.293854	5.74309e-17	4.23294e-11
Endothelial	cg06485940	chr4	40859293	0.744173	1.37848e-48	1.01601e-42
Endothelial	cg07777008	chr11	27015808	0.58126	8.16417e-48	6.0174e-42
Endothelial	cg06575144	chr20	30618966	0.44787	4.96287e-32	3.65788e-26
Endothelial	cg03446244	chr16	86229872	0.282197	4.62418e-31	3.40825e-25
Endothelial	cg09826019	chr17	4802532	0.48228	5.02649e-29	3.70478e-23
Endothelial	cg13166748	chr15	28437159	0.250163	1.71995e-09	0.00126769
Endothelial	cg13257690	chr14	101908752	0.332766	6.06734e-29	4.47194e-23
Endothelial	cg24095592	chr17	46633202	0.438053	2.23249e-27	1.64546e-21
Endothelial	cg21228424	chr6	42678314	0.308564	4.72133e-16	3.47985e-10
Endothelial	cg01879591	chr2	242954430	0.536325	9.32011e-38	6.86938e-32
Endothelial	cg09758204	chr16	67219193	0.405387	4.60461e-45	3.39383e-39
Endothelial	cg14533390	chr3	65342843	0.33897	5.27256e-17	3.88614e-11
Endothelial	cg26467753	chr12	10339077	0.280989	5.01691e-26	3.69772e-20
Endothelial	cg27324541	chr19	2650826	0.363129	2.51309e-20	1.85227e-14
Endothelial	cg23681017	chr4	681086	0.274932	1.27832e-29	9.42183e-24
Endothelial	cg12934258	chr6	159084599	0.303996	9.97851e-22	7.35466e-16
Endothelial	cg13379325	chr20	62052259	0.276557	1.34198e-19	9.89104e-14
Endothelial	cg01485117	chr6	32064677	0.307857	4.58493e-12	3.37933e-06
Endothelial	cg25284397	chr7	92238156	0.32943	1.17398e-24	8.65285e-19
Endothelial	cg11601297	chr19	41224147	0.262906	9.04668e-16	6.66785e-10
Endothelial	cg03347722	chr19	13134771	0.513543	8.98438e-35	6.62194e-29
Endothelial	cg00115178	chr10	12648176	0.252665	1.4437e-14	1.06408e-08
Endothelial	cg04719903	chr1	1181956	0.268793	6.96313e-23	5.13217e-17
Endothelial	cg17807663	chr17	46622012	0.340012	4.0322e-35	2.97193e-29
Endothelial	cg02358862	chr16	30197211	0.250539	6.77129e-20	4.99078e-14
Endothelial	cg03457776	chr12	7055666	0.471433	1.14124e-24	8.41149e-19
Endothelial	cg10709026	chr17	3716247	0.382676	3.28527e-22	2.42141e-16
Endothelial	cg15258447	chr10	99798430	0.257705	1.17906e-18	8.69028e-13
Endothelial	cg06660015	chr5	139743303	0.492285	1.29994e-37	9.58121e-32
Endothelial	cg11017086	chr4	979022	0.541332	1.56612e-34	1.15431e-28
Endothelial	cg22961457	chr20	62370310	0.477325	8.28328e-28	6.10519e-22
Endothelial	cg03503516	chr22	24890811	0.280139	4.73706e-18	3.49145e-12
Endothelial	cg11695924	chr7	45197303	0.408641	5.83017e-32	4.29713e-26
Endothelial	cg00333843	chr16	79627884	0.256195	1.1609e-24	8.5564e-19
Endothelial	cg01279149	chr20	48811117	0.347047	4.06723e-34	2.99775e-28
Endothelial	cg26848724	chr13	31326405	0.365467	2.26245e-17	1.66754e-11
Endothelial	cg06688763	chr7	92238207	0.296099	9.52342e-20	7.01924e-14
Endothelial	cg05436231	chr1	27709789	0.267848	1.02706e-53	7.56997e-48
Endothelial	cg25470758	chr1	31280143	0.391182	1.05849e-26	7.80162e-21
Endothelial	cg24722950	chr14	62035475	0.547399	7.66456e-35	5.64917e-29
Endothelial	cg13490403	chr9	124982413	0.597336	1.07823e-42	7.94707e-37
Endothelial	cg13423383	chr9	139889616	0.321295	1.96604e-16	1.44907e-10
Endothelial	cg16674248	chr22	46664402	0.346151	6.26375e-23	4.6167e-17
Endothelial	cg10841756	chr1	161059267	0.403998	8.85789e-20	6.5287e-14
Endothelial	cg23881926	chr8	59058656	0.337557	4.86882e-26	3.58856e-20
Endothelial	cg23618477	chr6	169334872	0.287412	6.51717e-15	4.80348e-09
Endothelial	cg03338924	chr6	13015106	0.363867	1.22256e-31	9.01087e-26
Endothelial	cg02081019	chr5	92930813	0.295979	1.9883e-17	1.46548e-11
Endothelial	cg25433554	chr3	64053547	0.30117	3.06614e-16	2.2599e-10
Endothelial	cg15621260	chr11	27015813	0.635823	2.24749e-37	1.65651e-31
Endothelial	cg04118910	chr13	114875170	0.283038	4.36895e-19	3.22013e-13
Endothelial	cg22964918	chr7	27286075	0.378904	5.1209e-25	3.77436e-19
Endothelial	cg04726620	chr8	144161752	0.28988	1.59837e-30	1.17808e-24
Endothelial	cg21679391	chr1	1286917	0.327383	2.38849e-19	1.76043e-13
Endothelial	cg16725948	chr14	90167635	0.303954	4.58821e-30	3.38174e-24
Endothelial	cg20814095	chr17	4802981	0.563609	3.18654e-35	2.34864e-29
Endothelial	cg13676763	chr9	129262204	0.29761	3.15496e-30	2.32537e-24
Endothelial	cg00249383	chr16	2287763	0.367218	8.1024e-29	5.97187e-23
Endothelial	cg02069619	chr2	11885266	0.27446	1.53996e-15	1.13503e-09
Endothelial	cg05588903	chr16	84866150	0.283756	6.61703e-10	0.000487708
Endothelial	cg17158913	chr1	10764886	0.440413	2.71677e-31	2.0024e-25
Endothelial	cg00709979	chr16	85866348	0.32702	8.90617e-19	6.56429e-13
Endothelial	cg22039909	chr1	3635100	0.367807	5.70128e-28	4.20213e-22
Endothelial	cg14977875	chr5	2008364	0.256475	9.12112e-19	6.72272e-13
Endothelial	cg12176783	chr20	62694000	0.399632	1.04372e-23	7.69274e-18
Endothelial	cg14604584	chr9	137439199	0.337806	7.89852e-20	5.8216e-14
Endothelial	cg01576982	chr2	102243987	0.310571	1.15458e-31	8.50982e-26
Endothelial	cg09940188	chr17	1686671	0.365632	9.28201e-18	6.84131e-12
Endothelial	cg20955179	chr11	124458860	0.278231	1.38568e-18	1.02131e-12
Endothelial	cg14004161	chr15	64442561	0.293297	5.98594e-32	4.41193e-26
Endothelial	cg03340119	chr1	246952508	0.329108	3.72854e-29	2.74812e-23
Endothelial	cg10599693	chr2	24300242	0.360414	1.24351e-52	9.16531e-47
Endothelial	cg09294084	chr13	113646732	0.427833	8.95204e-29	6.5981e-23
Endothelial	cg18648037	chr3	106917496	0.289583	1.00607e-14	7.41525e-09
Endothelial	cg06418871	chr5	68710831	0.486115	1.96883e-25	1.45113e-19
Endothelial	cg21287519	chr17	2251062	0.305239	3.51242e-22	2.58883e-16
Endothelial	cg12206571	chr1	32052538	0.304459	3.1871e-19	2.34905e-13
Endothelial	cg15627357	chr16	57832055	0.323298	6.63048e-18	4.887e-12
Endothelial	cg21077578	chr7	1022970	0.252635	1.68871e-24	1.24466e-18
Endothelial	cg00714725	chr10	94825576	0.753385	8.71107e-56	6.4205e-50
Endothelial	cg12262378	chr17	6899522	0.550975	2.00823e-31	1.48016e-25
Endothelial	cg02826735	chr2	241580564	0.361077	5.48967e-21	4.04616e-15
Endothelial	cg24105287	chr2	66809985	0.490903	2.60233e-29	1.91805e-23
Endothelial	cg25588389	chr7	2654420	0.364327	8.15228e-20	6.00864e-14
Endothelial	cg07877900	chr16	57576862	0.262787	6.45129e-20	4.75493e-14
Endothelial	cg05865011	chr17	72969374	0.35978	8.47253e-26	6.24468e-20
Endothelial	cg08018585	chr13	46425866	0.648622	1.53323e-44	1.13007e-38
Endothelial	cg17122213	chr1	1564920	0.25404	9.11185e-20	6.71589e-14
Endothelial	cg26326633	chr8	41655078	0.303935	3.24832e-34	2.39417e-28
Endothelial	cg16922900	chr11	124616321	0.381076	1.43787e-37	1.05978e-31
Endothelial	cg11203616	chr7	47576580	0.495703	5.24336e-41	3.86462e-35
Endothelial	cg17025620	chr3	193587939	0.271452	2.83728e-17	2.09122e-11
Endothelial	cg20648501	chr8	61626832	0.269889	6.51359e-38	4.80084e-32
Endothelial	cg22503106	chr17	81040906	0.276125	8.03232e-24	5.92022e-18
Endothelial	cg24619378	chr5	140871385	0.252628	7.19659e-14	5.30425e-08
Endothelial	cg21751145	chr2	190744274	0.264439	1.68975e-27	1.24543e-21
Endothelial	cg16214653	chr15	100048500	0.506544	1.07245e-29	7.90448e-24
Endothelial	cg00841725	chr13	113655538	0.485705	3.5805e-46	2.63901e-40
Endothelial	cg03613822	chr17	7115140	0.263554	6.99602e-18	5.15642e-12
Endothelial	cg25001102	chr1	221068935	0.378333	2.06122e-25	1.51922e-19
Endothelial	cg11554566	chr21	47398596	0.478434	6.04892e-29	4.45835e-23
Endothelial	cg15694422	chr3	127473936	0.296835	8.68377e-29	6.40037e-23
Endothelial	cg09800500	chr12	24992256	0.300582	2.85331e-15	2.10303e-09
Endothelial	cg14830045	chr1	1173264	0.389193	6.54097e-29	4.82102e-23
Endothelial	cg02121529	chr13	40746549	0.465686	4.43807e-28	3.27108e-22
Endothelial	cg10094238	chr17	43483251	0.321427	1.24051e-29	9.14321e-24
Endothelial	cg14669362	chr1	36923510	0.257147	1.96305e-22	1.44686e-16
Endothelial	cg05083852	chr16	81480610	0.302819	1.16323e-09	0.000857359
Endothelial	cg06601071	chr16	85525842	0.35426	2.06469e-32	1.52178e-26
Endothelial	cg15436123	chr4	3390332	0.398952	1.49112e-28	1.09903e-22
Endothelial	cg16980380	chr17	78417883	0.323829	5.54867e-22	4.08965e-16
Endothelial	cg15442800	chr20	56755990	0.357577	7.88244e-28	5.80975e-22
Endothelial	cg20359930	chr7	44153188	0.305683	2.23392e-20	1.64651e-14
Endothelial	cg17802633	chr2	68871468	0.44976	2.08414e-48	1.53612e-42
Endothelial	cg16624482	chr21	43548126	0.32767	5.5647e-22	4.10146e-16
Endothelial	cg03502982	chr14	25043625	0.3173	3.97758e-26	2.93168e-20
Endothelial	cg23519572	chr13	114808934	0.310684	7.06242e-25	5.20536e-19
Endothelial	cg00582337	chr17	40274811	0.277883	9.55479e-24	7.04236e-18
Endothelial	cg07179078	chr16	86532263	0.581268	3.16555e-38	2.33317e-32
Endothelial	cg22043296	chr11	1892139	0.393564	2.36745e-30	1.74493e-24
Endothelial	cg14144229	chr14	69136587	0.336968	2.36089e-20	1.74009e-14
Endothelial	cg24702147	chr12	7071814	0.283203	7.01235e-18	5.16845e-12
Endothelial	cg19140508	chr8	38259225	0.250765	2.17983e-16	1.60665e-10
Endothelial	cg05078817	chr14	95477480	0.343903	3.68839e-27	2.71853e-21
Endothelial	cg19726343	chr1	7515595	0.312443	3.92505e-24	2.89296e-18
Endothelial	cg05726600	chr7	150498594	0.3887	3.27856e-29	2.41646e-23
Endothelial	cg16266669	chr1	1144558	0.273247	1.37585e-31	1.01407e-25
Endothelial	cg04263316	chr7	135412406	0.252898	1.57702e-12	1.16235e-06
Endothelial	cg18089519	chr11	763339	0.262334	3.21896e-14	2.37253e-08
Endothelial	cg19201009	chr10	99475406	0.254415	2.61384e-10	0.000192653
Endothelial	cg17939295	chr13	113001329	0.263757	4.19815e-21	3.09425e-15
Endothelial	cg25406206	chr19	13135352	0.448462	1.46032e-36	1.07633e-30
Endothelial	cg16943126	chr10	134311114	0.374863	2.25295e-30	1.66054e-24
Endothelial	cg06530441	chr22	51016950	0.427927	2.58843e-33	1.9078e-27
Endothelial	cg12655112	chr15	42261154	0.265242	1.69043e-24	1.24593e-18
Endothelial	cg26924967	chr19	3136097	0.448158	5.78767e-44	4.2658e-38
Endothelial	cg21538208	chr4	4864488	0.339847	1.78189e-25	1.31334e-19
Endothelial	cg01542019	chr19	14673053	0.253367	4.55903e-18	3.36023e-12
Endothelial	cg04025964	chr1	200010788	0.399909	1.12959e-25	8.32566e-20
Endothelial	cg17158414	chr2	27665306	0.315987	8.69271e-16	6.40697e-10
Endothelial	cg04289036	chr1	43751270	0.403747	9.60655e-26	7.08051e-20
Endothelial	cg09777775	chr21	45336673	0.252282	2.67344e-12	1.97046e-06
Endothelial	cg14103263	chr19	2727148	0.363325	5.53627e-20	4.08051e-14
Endothelial	cg08594651	chr11	47415397	0.289912	1.16538e-26	8.58945e-21
Endothelial	cg19495013	chr12	52214119	0.489868	1.55285e-30	1.14452e-24
Endothelial	cg22460896	chr15	96888024	0.291179	1.44308e-15	1.06362e-09
Endothelial	cg20935363	chr11	72295535	0.342528	5.40621e-20	3.98465e-14
Endothelial	cg24591770	chr1	45082704	0.390371	2.18765e-21	1.61241e-15
Endothelial	cg25830307	chr10	77871644	0.254989	1.23619e-18	9.11135e-13
Endothelial	cg27081346	chr6	32064692	0.281168	7.14248e-15	5.26437e-09
Endothelial	cg05304531	chr1	26797576	0.373031	2.01571e-40	1.48568e-34
Endothelial	cg02632542	chr17	72210669	0.290007	2.47199e-37	1.82198e-31
Endothelial	cg24479590	chr17	7348322	0.420259	4.27934e-37	3.15409e-31
Endothelial	cg19548649	chr7	135413105	0.291841	1.14971e-19	8.47393e-14
Endothelial	cg10290504	chr11	116578271	0.26702	6.81105e-18	5.02009e-12
Endothelial	cg16596052	chr10	121271746	0.318571	6.11886e-16	4.50991e-10
Endothelial	cg07507518	chr14	52171626	0.442816	2.42046e-29	1.784e-23
Endothelial	cg03671052	chr5	180086260	0.254066	9.66649e-19	7.12469e-13
Endothelial	cg22522598	chr19	15360953	0.376245	1.96051e-20	1.445e-14
Endothelial	cg05238741	chr12	52214758	0.514821	5.28965e-30	3.89874e-24
Endothelial	cg02633398	chr16	88974944	0.261614	2.27688e-14	1.67818e-08
Endothelial	cg26540905	chr2	71693228	0.265548	2.42474e-16	1.78716e-10
Endothelial	cg21073332	chr20	61992927	0.317085	1.50176e-21	1.10687e-15
Endothelial	cg14882311	chr2	42328410	0.313322	1.70573e-26	1.25721e-20
Endothelial	cg10397527	chr6	32977217	0.282445	8.69693e-21	6.41007e-15
Endothelial	cg11875773	chr22	50468633	0.371032	8.07411e-26	5.95103e-20
Endothelial	cg02950416	chr1	156611951	0.367434	9.30037e-44	6.85484e-38
Endothelial	cg25196088	chr1	7703835	0.417941	6.36365e-21	4.69033e-15
Endothelial	cg02724909	chr5	149625104	0.261849	8.6654e-29	6.38683e-23
Endothelial	cg20345915	chr10	121296042	0.277451	4.35382e-15	3.20899e-09
Endothelial	cg13768953	chr17	7114967	0.254046	5.82494e-28	4.29327e-22
Endothelial	cg22954978	chr6	151228677	0.326077	1.19956e-17	8.84132e-12
Endothelial	cg18256756	chr11	124616407	0.498287	2.28298e-53	1.68267e-47
Endothelial	cg16922937	chr7	906779	0.395737	3.79959e-25	2.80049e-19
Endothelial	cg13806939	chr9	133028661	0.336988	1.1029e-26	8.12892e-21
Endothelial	cg09568217	chr17	7311868	0.275868	4.5991e-22	3.38977e-16
Endothelial	cg08369368	chr5	176559881	0.415478	3.15521e-41	2.32554e-35
Endothelial	cg03068319	chr6	17600252	0.274386	1.42113e-30	1.04744e-24
Endothelial	cg24526669	chr4	828198	0.407236	3.34697e-34	2.46688e-28
Endothelial	cg08201451	chr16	70760142	0.29998	4.78275e-13	3.52512e-07
Endothelial	cg14203426	chr7	101723947	0.288986	4.53515e-13	3.34263e-07
Endothelial	cg04024481	chr13	113752435	0.319018	2.30351e-18	1.6978e-12
Endothelial	cg06620390	chr8	10192943	0.363299	2.44139e-33	1.79943e-27
Endothelial	cg12097883	chr17	62774939	0.56657	1.60241e-31	1.18106e-25
Endothelial	cg08751438	chr16	86398455	0.316256	3.643e-21	2.68507e-15
Endothelial	cg27003765	chr6	31846769	0.290635	1.09293e-29	8.05546e-24
Endothelial	cg15501942	chr11	2482442	0.364419	4.8906e-33	3.60462e-27
Endothelial	cg00675891	chr13	113698994	0.307364	3.77055e-16	2.77908e-10
Endothelial	cg02837536	chr1	4771682	0.441962	9.10552e-22	6.71122e-16
Endothelial	cg16151151	chr5	50683467	0.520463	1.46269e-38	1.07807e-32
Endothelial	cg01621974	chr1	1564788	0.377187	1.27863e-29	9.42412e-24
Endothelial	cg21394171	chr3	122755851	0.314131	2.38404e-22	1.75716e-16
Endothelial	cg20951642	chr2	240509066	0.281171	2.05256e-14	1.51284e-08
Endothelial	cg11630939	chr17	7960449	0.316222	5.55777e-20	4.09635e-14
Endothelial	cg03652711	chr17	4802538	0.4626	2.11069e-36	1.55568e-30
Endothelial	cg23445461	chr5	140864733	0.418042	3.28197e-24	2.41898e-18
Endothelial	cg01883155	chr17	74565009	0.281015	8.0714e-27	5.94903e-21
Endothelial	cg17369991	chr17	643676	0.260967	1.3046e-17	9.61554e-12
Endothelial	cg13496662	chr19	45416369	0.337372	5.48273e-22	4.04105e-16
Endothelial	cg22635676	chr2	241975971	0.342224	9.02598e-17	6.6526e-11
Endothelial	cg04938966	chr16	86530790	0.515985	1.57692e-39	1.16227e-33
Endothelial	cg02182210	chr20	30619096	0.432538	3.40812e-34	2.51195e-28
Endothelial	cg02228675	chr17	40259724	0.28785	2.25564e-20	1.66252e-14
Endothelial	cg14923398	chr2	28567787	0.286807	2.27628e-13	1.67773e-07
Endothelial	cg03388679	chr20	55838478	0.345392	4.05919e-24	2.99183e-18
Endothelial	cg12874792	chr14	68831098	0.371182	1.72574e-18	1.27196e-12
Endothelial	cg04819351	chr15	36872220	0.290421	7.52461e-23	5.54601e-17
Endothelial	cg12212311	chr18	77558916	0.266295	7.69955e-22	5.67495e-16
Endothelial	cg24203758	chr17	43507018	0.326763	2.8177e-18	2.07679e-12
Endothelial	cg20698421	chr2	65217623	0.260999	8.26396e-22	6.09095e-16
Endothelial	cg18385254	chr18	77724395	0.274859	2.48545e-15	1.8319e-09
Endothelial	cg21579107	chr12	49783192	0.268288	2.55355e-36	1.88209e-30
Endothelial	cg02360514	chr19	45975990	0.342167	2.70537e-31	1.99399e-25
Endothelial	cg13420845	chr1	155220231	0.493044	2.61873e-36	1.93013e-30
Endothelial	cg07143451	chr17	25676440	0.519146	1.75178e-33	1.29115e-27
Endothelial	cg21248554	chr2	27665150	0.403202	3.66843e-28	2.70382e-22
Endothelial	cg10656843	chr5	14610393	0.515287	2.16461e-31	1.59543e-25
Endothelial	cg21849932	chr20	62369462	0.331213	4.86886e-21	3.58859e-15
Endothelial	cg02712555	chr20	52790733	0.266958	8.86558e-16	6.53437e-10
Endothelial	cg14101485	chr19	3369759	0.456772	1.81062e-38	1.33452e-32
Endothelial	cg06022561	chr2	242702553	0.366349	6.05836e-25	4.46531e-19
Endothelial	cg04343794	chr1	1142132	0.309052	4.58657e-21	3.38053e-15
Endothelial	cg22235407	chr15	66209223	0.353501	1.99985e-28	1.47399e-22
Endothelial	cg02642549	chr5	77805886	0.28915	1.80182e-22	1.32803e-16
Endothelial	cg11862144	chr18	61143961	0.252398	9.34233e-15	6.88576e-09
Endothelial	cg21647189	chr4	16085814	0.465481	1.70928e-36	1.25982e-30
Endothelial	cg20135243	chr8	27183285	0.36618	1.86297e-30	1.3731e-24
Endothelial	cg16476991	chr13	114831404	0.438098	2.94367e-36	2.16963e-30
Endothelial	cg02592062	chr19	19043788	0.392454	1.21658e-30	8.96683e-25
Endothelial	cg14018024	chr9	133908909	0.271363	8.38986e-16	6.18375e-10
Endothelial	cg08610901	chr7	3186766	0.303897	1.43472e-23	1.05746e-17
Endothelial	cg13069100	chr1	155035008	0.35679	1.74099e-25	1.2832e-19
Endothelial	cg05752393	chr18	43418829	0.264516	4.54682e-19	3.35123e-13
Endothelial	cg07068768	chr22	25595840	0.365353	2.58385e-24	1.90442e-18
Endothelial	cg18089426	chr14	101175970	0.292856	2.689e-14	1.98193e-08
Endothelial	cg02919116	chr1	214152742	0.33976	6.36915e-31	4.69438e-25
Endothelial	cg20594982	chr1	976707	0.273408	5.88692e-22	4.33896e-16
Endothelial	cg25840237	chr15	29967593	0.31694	6.64e-39	4.89401e-33
Endothelial	cg12030941	chr4	1558628	0.277962	2.37419e-17	1.7499e-11
Endothelial	cg15351009	chr5	191486	0.416049	6.95097e-30	5.12321e-24
Endothelial	cg24923931	chr19	40904691	0.481002	2.25231e-31	1.66006e-25
Endothelial	cg02798280	chr19	39087135	0.42469	4.46604e-24	3.29169e-18
Endothelial	cg00496961	chr11	102638706	0.438989	6.56782e-34	4.84081e-28
Endothelial	cg01561304	chr5	177913485	0.43199	3.1275e-30	2.30512e-24
Endothelial	cg18982286	chr22	51136325	0.364177	7.05653e-15	5.20102e-09
Endothelial	cg26940100	chr1	228395760	0.268756	3.08325e-19	2.27251e-13
Endothelial	cg03255749	chr17	739405	0.253046	8.95931e-15	6.60346e-09
Endothelial	cg05201777	chr10	112598561	0.306737	2.22082e-15	1.63685e-09
Endothelial	cg03726236	chr16	28935666	0.294528	2.96539e-22	2.18564e-16
Endothelial	cg04329125	chr14	105945022	0.411104	1.45052e-29	1.06911e-23
Endothelial	cg06654691	chr17	40825980	0.509651	1.21925e-35	8.98649e-30
Endothelial	cg26966828	chr8	10208257	0.386913	2.64341e-34	1.94832e-28
Endothelial	cg27395066	chr17	43221220	0.54888	2.6717e-31	1.96917e-25
Endothelial	cg00636427	chr18	77190089	0.367421	6.02958e-19	4.44411e-13
Endothelial	cg12619262	chr7	2480493	0.500086	2.21354e-28	1.63149e-22
Endothelial	cg07790279	chr10	125851132	0.276128	7.98171e-26	5.88292e-20
Endothelial	cg18833880	chr10	131650741	0.260793	7.74795e-17	5.71063e-11
Endothelial	cg23659289	chr17	43472725	0.272772	2.83627e-20	2.09047e-14
Endothelial	cg25527770	chr19	1444892	0.351659	5.55856e-32	4.09693e-26
Endothelial	cg25895948	chr15	85360655	0.291785	9.97877e-43	7.35485e-37
Endothelial	cg16834823	chr6	32064218	0.26691	1.30794e-09	0.000964015
Endothelial	cg23413809	chr2	45233773	0.296054	9.15709e-22	6.74924e-16
Endothelial	cg13407335	chr17	7832852	0.293759	6.96002e-22	5.12989e-16
Endothelial	cg09788082	chr19	1163485	0.261384	2.67736e-30	1.97334e-24
Endothelial	cg10680621	chr5	139069449	0.391124	5.43218e-32	4.00379e-26
Endothelial	cg27211088	chr17	72345476	0.258776	5.21639e-18	3.84474e-12
Endothelial	cg22528270	chr7	151505116	0.307792	9.06811e-28	6.68365e-22
Endothelial	cg25188395	chr7	27204052	0.333473	1.84332e-23	1.35862e-17
Endothelial	cg09203501	chr7	5271545	0.254151	3.10773e-26	2.29056e-20
Endothelial	cg27504582	chr12	1609490	0.306682	2.99626e-28	2.20839e-22
Endothelial	cg05308495	chr19	54515169	0.379265	3.63481e-24	2.67904e-18
Endothelial	cg12473285	chr17	41832975	0.532592	2.69811e-39	1.98864e-33
Endothelial	cg16276982	chr15	29968032	0.273486	3.53715e-28	2.60705e-22
Endothelial	cg17771031	chr20	44875334	0.261043	1.09397e-16	8.06308e-11
Endothelial	cg00434573	chr19	2041960	0.264877	1.88013e-13	1.38575e-07
Endothelial	cg19764489	chr11	2730616	0.258234	1.98967e-13	1.46648e-07
Endothelial	cg23348014	chr7	94023483	0.432693	4.13437e-28	3.04724e-22
Endothelial	cg14408173	chr9	139889131	0.289249	7.54127e-17	5.55829e-11
Endothelial	cg12138057	chr12	31882084	0.403809	1.68884e-34	1.24476e-28
Endothelial	cg25009842	chr6	157505558	0.381894	5.0253e-29	3.7039e-23
Endothelial	cg25153976	chr11	64937644	0.322307	2.71443e-19	2.00067e-13
Endothelial	cg00500789	chr1	43751370	0.346675	6.62968e-27	4.8864e-21
Endothelial	cg00371453	chr19	7854482	0.349941	4.62372e-25	3.40792e-19
Endothelial	cg07805542	chr1	9779309	0.513575	3.29954e-27	2.43192e-21
Endothelial	cg26216513	chr5	60921729	0.410433	1.86983e-45	1.37816e-39
Endothelial	cg10963033	chr17	79166715	0.31162	5.75913e-23	4.24477e-17
Endothelial	cg19478951	chr10	133879084	0.268766	7.55782e-26	5.57049e-20
Endothelial	cg00736299	chr16	4730465	0.320572	2.22743e-19	1.64173e-13
Endothelial	cg01254303	chr12	119592035	0.372318	3.21454e-36	2.36928e-30
Endothelial	cg12648201	chr2	27665141	0.499354	2.22303e-31	1.63849e-25
Endothelial	cg18476766	chr2	240529742	0.346716	8.30042e-25	6.11783e-19
Endothelial	cg20003638	chr20	44687730	0.451218	1.53851e-36	1.13396e-30
Endothelial	cg05726661	chr17	7348438	0.457229	8.12972e-33	5.99201e-27
Endothelial	cg22185977	chr5	1518133	0.27525	8.95402e-15	6.59956e-09
Endothelial	cg07337005	chr8	297329	0.256202	3.40861e-12	2.51231e-06
Endothelial	cg25930662	chr6	168121243	0.329056	5.34308e-27	3.93811e-21
Endothelial	cg18209323	chr7	92672878	0.455134	5.42931e-38	4.00167e-32
Endothelial	cg05364038	chr16	5500503	0.284077	1.93493e-15	1.42614e-09
Endothelial	cg14905632	chr17	38333933	0.430725	5.3705e-36	3.95833e-30
Endothelial	cg20728514	chr22	44568423	0.335985	6.05756e-32	4.46473e-26
Endothelial	cg01737026	chr6	101847656	0.299228	5.12939e-32	3.78062e-26
Endothelial	cg13137809	chr7	2768988	0.270063	1.07049e-15	7.89003e-10
Endothelial	cg23985995	chr10	105421249	0.290921	2.62291e-17	1.93322e-11
Endothelial	cg24214818	chr16	82045297	0.301789	2.11584e-37	1.55948e-31
Endothelial	cg00458878	chr7	27260285	0.362776	6.80495e-26	5.01559e-20
Endothelial	cg08423507	chr22	51177982	0.287803	6.03421e-25	4.44752e-19
Endothelial	cg01392313	chr6	33561181	0.307119	2.93097e-23	2.16027e-17
Endothelial	cg21110337	chr12	113671028	0.30167	1.97691e-23	1.45708e-17
Endothelial	cg20167074	chr1	151967023	0.615656	2.37484e-43	1.75038e-37
Endothelial	cg00180684	chr6	164241413	0.255657	1.52206e-13	1.12184e-07
Endothelial	cg25447164	chr17	78417789	0.338526	8.1277e-31	5.99052e-25
Endothelial	cg22538778	chr12	63294404	0.494073	2.09684e-34	1.54548e-28
Endothelial	cg23144445	chr8	57471162	0.473983	6.47737e-32	4.77414e-26
Endothelial	cg05931423	chr5	115697214	0.346464	8.54251e-29	6.29626e-23
Endothelial	cg24250374	chr1	184591081	0.29228	6.73544e-16	4.96435e-10
Endothelial	cg06024289	chr12	53342595	0.403651	3.62837e-46	2.67429e-40
Endothelial	cg03624899	chr16	18802161	0.381519	1.89631e-29	1.39768e-23
Endothelial	cg24617723	chr2	187714003	0.460522	3.2805e-37	2.41789e-31
Endothelial	cg25469418	chr1	15541349	0.379709	7.43527e-15	5.48016e-09
Endothelial	cg10236857	chr17	79825681	0.273414	1.76674e-29	1.30218e-23
Endothelial	cg22966967	chr10	72977761	0.265334	3.10845e-19	2.29108e-13
Endothelial	cg06567836	chr13	112330930	0.366793	1.60597e-24	1.18368e-18
Endothelial	cg05507490	chr2	242808479	0.259762	5.19778e-25	3.83103e-19
Endothelial	cg01801826	chr8	1766281	0.330907	2.86078e-30	2.10853e-24
Endothelial	cg22684370	chr6	6737080	0.288028	1.04033e-13	7.66774e-08
Endothelial	cg02269984	chr15	60429806	0.258203	6.01205e-17	4.43118e-11
Endothelial	cg10013455	chr10	134400191	0.313635	3.38072e-17	2.49176e-11
Endothelial	cg22718636	chr4	961658	0.326754	5.86692e-24	4.32421e-18
Endothelial	cg07001856	chr16	84346722	0.380415	2.25193e-23	1.65978e-17
Endothelial	cg21261158	chr13	114875412	0.284733	8.38144e-19	6.17754e-13
Endothelial	cg15677087	chr20	61584850	0.251485	1.02883e-15	7.58297e-10
Endothelial	cg17827650	chr7	156741514	0.338719	8.58663e-21	6.32878e-15
Endothelial	cg21287054	chr19	54928012	0.260557	2.48865e-20	1.83426e-14
Endothelial	cg25646708	chr3	134031685	0.317485	1.72553e-30	1.2718e-24
Endothelial	cg09559189	chr8	25898412	0.256278	3.21312e-22	2.36823e-16
Endothelial	cg14517743	chr9	124889019	0.46686	8.93422e-33	6.58496e-27
Endothelial	cg13526469	chr3	13245693	0.399667	1.21322e-29	8.942e-24
Endothelial	cg15951870	chr17	45925060	0.289569	6.85782e-21	5.05456e-15
Endothelial	cg09180702	chr16	633722	0.339251	6.33777e-25	4.67126e-19
Endothelial	cg21719957	chr3	127794225	0.260375	1.02696e-18	7.5692e-13
Endothelial	cg26396680	chr11	61256407	0.411278	6.4812e-25	4.77697e-19
Endothelial	cg17173896	chr4	24975754	0.298865	8.895e-27	6.55606e-21
Endothelial	cg21533994	chr12	129294939	0.417814	2.84894e-19	2.09981e-13
Endothelial	cg06443533	chr1	1182424	0.402538	8.06791e-28	5.94645e-22
Endothelial	cg07708286	chr16	86465815	0.297595	7.54446e-24	5.56065e-18
Endothelial	cg02469909	chr22	24890831	0.281966	5.71794e-16	4.21441e-10
Endothelial	cg09873989	chr7	73785652	0.294335	7.5164e-26	5.53996e-20
Endothelial	cg20852226	chr11	76859010	0.328191	3.77807e-20	2.78463e-14
Endothelial	cg04362560	chr20	61147652	0.283557	2.27855e-35	1.6794e-29
Endothelial	cg15030449	chr1	2780395	0.264521	7.77726e-20	5.73223e-14
Endothelial	cg06248767	chr8	56852290	0.60736	1.22029e-39	8.99414e-34
Endothelial	cg13133835	chr12	125239803	0.486199	1.7521e-35	1.29138e-29
Endothelial	cg10907148	chr17	72948349	0.333615	2.55186e-33	1.88085e-27
Endothelial	cg07162320	chr1	155295267	0.259752	1.08622e-19	8.00602e-14
Endothelial	cg02287693	chr22	46276479	0.27609	3.5878e-12	2.64439e-06
Endothelial	cg07479786	chr1	150967828	0.25681	3.69036e-15	2.71998e-09
Endothelial	cg23274680	chr10	94828605	0.595778	2.26275e-48	1.66776e-42
Endothelial	cg06259934	chr10	81034374	0.432315	2.10418e-27	1.55088e-21
Endothelial	cg23336797	chr3	13114570	0.316885	3.32131e-24	2.44797e-18
Endothelial	cg02248763	chr11	1580098	0.361426	4.44241e-26	3.27428e-20
Endothelial	cg23674344	chr17	48503163	0.28414	6.40277e-33	4.71916e-27
Endothelial	cg06329392	chr13	40762435	0.287738	3.87181e-23	2.85372e-17
Endothelial	cg20213650	chr4	77869264	0.27304	9.85333e-17	7.2624e-11
Endothelial	cg11697194	chr5	964196	0.251928	7.74484e-22	5.70834e-16
Endothelial	cg21879513	chr20	61927203	0.287809	3.49798e-21	2.57819e-15
Endothelial	cg16873334	chr10	4500136	0.254822	1.11771e-13	8.23808e-08
Endothelial	cg26124968	chr7	44801571	0.309606	3.07046e-14	2.26308e-08
Endothelial	cg13571460	chr9	124989337	0.390726	5.26286e-32	3.87899e-26
Endothelial	cg03295928	chr2	74669349	0.262638	4.43538e-11	3.2691e-05
Endothelial	cg01699443	chr10	103589316	0.463563	1.45158e-33	1.06989e-27
Endothelial	cg10147797	chr16	82045078	0.449892	1.5955e-39	1.17597e-33
Endothelial	cg23735712	chr4	40858984	0.776158	7.17917e-45	5.29141e-39
Endothelial	cg13912224	chr6	52172083	0.525992	2.59286e-33	1.91107e-27
Endothelial	cg11378001	chr21	46411691	0.287439	1.04416e-12	7.69601e-07
Endothelial	cg20591728	chr17	46683606	0.315997	1.30147e-22	9.59251e-17
Endothelial	cg26923863	chr4	1221838	0.262804	1.05814e-19	7.79901e-14
Endothelial	cg05415308	chr15	71406783	0.346471	2.25667e-23	1.66328e-17
Endothelial	cg04064254	chr21	47409570	0.261443	3.48964e-30	2.57204e-24
Endothelial	cg18244358	chr16	1386100	0.422333	1.50318e-28	1.10792e-22
Endothelial	cg26284735	chr3	5065165	0.444692	1.52731e-21	1.12571e-15
Endothelial	cg01512840	chr10	134258819	0.348807	1.30325e-20	9.60563e-15
Endothelial	cg05116002	chr3	58151255	0.256204	1.89194e-15	1.39445e-09
Endothelial	cg05025612	chr2	206641088	0.25074	2.76075e-17	2.03481e-11
Endothelial	cg05753693	chr8	10192930	0.453243	1.04283e-31	7.68617e-26
Endothelial	cg03799405	chr4	1595726	0.275247	3.06464e-11	2.25879e-05
Endothelial	cg11460314	chr20	56195574	0.335269	1.93685e-30	1.42756e-24
Endothelial	cg23196421	chr9	130541452	0.298306	5.42121e-18	3.9957e-12
Endothelial	cg22840361	chr15	96887919	0.329543	3.92823e-17	2.8953e-11
Endothelial	cg16503753	chr14	64319245	0.546662	8.73858e-51	6.44077e-45
Endothelial	cg00906241	chr16	69791479	0.275037	1.6374e-18	1.20685e-12
Endothelial	cg13764828	chr3	10547555	0.259917	2.38147e-23	1.75526e-17
Endothelial	cg00277753	chr10	134918927	0.283108	3.3447e-17	2.46521e-11
Endothelial	cg23256802	chr5	133313281	0.375975	1.74765e-26	1.28811e-20
Endothelial	cg18675043	chr10	105453224	0.74359	6.38525e-61	4.70625e-55
Endothelial	cg20705908	chr13	103424762	0.263086	7.69134e-22	5.6689e-16
Endothelial	cg22558291	chr13	25506131	0.320585	5.45153e-22	4.01805e-16
Endothelial	cg08887707	chr1	3613723	0.273756	2.51687e-13	1.85506e-07
Endothelial	cg11135108	chr1	154929791	0.268543	2.45938e-17	1.81269e-11
Endothelial	cg26385097	chr2	438095	0.271104	1.22008e-16	8.99257e-11
Endothelial	cg15891218	chr14	61748354	0.530302	2.25537e-34	1.66232e-28
Endothelial	cg03598754	chr17	26711803	0.271128	3.96178e-09	0.00292003
Endothelial	cg06271087	chr3	65342546	0.470403	8.48106e-31	6.25097e-25
Endothelial	cg10379447	chr18	77724422	0.360172	2.45311e-23	1.80806e-17
Endothelial	cg11377086	chr11	117699436	0.456008	4.83456e-31	3.56332e-25
Endothelial	cg02202923	chr10	135040250	0.291778	1.80394e-12	1.32959e-06
Endothelial	cg08864105	chr1	111743020	0.283577	5.93478e-18	4.37423e-12
Endothelial	cg06552563	chr16	89632749	0.310115	7.57103e-45	5.58023e-39
Endothelial	cg18031326	chr11	68079681	0.3723	1.17081e-27	8.62945e-22
Endothelial	cg14010720	chr20	62168878	0.279416	3.41814e-24	2.51934e-18
Endothelial	cg09390241	chr4	8174148	0.296989	5.31302e-17	3.91597e-11
Endothelial	cg16617141	chr11	72408186	0.288554	7.06209e-25	5.20511e-19
Endothelial	cg09169455	chr5	16843340	0.362362	6.94516e-36	5.11893e-30
Endothelial	cg25826360	chr17	74496953	0.304487	1.04851e-26	7.72805e-21
Endothelial	cg16073408	chr7	44128218	0.269953	9.11107e-14	6.71531e-08
Endothelial	cg24201793	chr2	9144764	0.257385	5.03584e-14	3.71167e-08
Endothelial	cg21185031	chr8	143419545	0.465014	1.63059e-27	1.20183e-21
Endothelial	cg27109912	chr17	38707719	0.491716	9.26411e-33	6.82811e-27
Endothelial	cg23363971	chr12	56415271	0.488355	1.12179e-23	8.26814e-18
Endothelial	cg20668662	chr10	105452885	0.635888	1.79131e-39	1.32029e-33
Endothelial	cg06552969	chr16	88453808	0.311766	2.90085e-22	2.13807e-16
Endothelial	cg24011073	chr2	11917787	0.349664	2.02033e-16	1.48908e-10
Endothelial	cg10314073	chr20	22541629	0.35529	3.13714e-23	2.31223e-17
Endothelial	cg15940337	chr8	142456489	0.31937	3.98056e-20	2.93387e-14
Endothelial	cg20752005	chr17	78449262	0.261672	5.8278e-21	4.29538e-15
Endothelial	cg11024728	chr7	1425807	0.301105	9.74802e-18	7.18478e-12
Endothelial	cg11231069	chr2	240225142	0.265733	3.47615e-20	2.5621e-14
Endothelial	cg10186131	chr15	96887560	0.282099	1.1183e-11	8.24244e-06
Endothelial	cg24003560	chr1	220863347	0.258375	9.73078e-19	7.17207e-13
Endothelial	cg15265085	chr6	32064588	0.34391	4.41438e-14	3.25362e-08
Endothelial	cg12668523	chr21	46851112	0.29721	6.4494e-19	4.75353e-13
Endothelial	cg00873601	chr12	116044025	0.547393	6.37364e-46	4.69769e-40
Endothelial	cg07211292	chr20	30618874	0.279226	2.36131e-23	1.7404e-17
Endothelial	cg24333145	chr12	6419409	0.275872	2.91481e-28	2.14836e-22
Endothelial	cg04855216	chr5	118609467	0.775395	1.37484e-62	1.01333e-56
Endothelial	cg06235653	chr16	2287161	0.513341	1.0261e-51	7.56287e-46
Endothelial	cg16023177	chr8	144161757	0.38374	4.28308e-31	3.15684e-25
Endothelial	cg26821987	chr9	123631283	0.266459	3.28033e-44	2.41777e-38
Endothelial	cg06344576	chr2	220316415	0.26215	1.17408e-18	8.65359e-13
Endothelial	cg15123692	chr2	23886357	0.255182	1.11871e-18	8.24545e-13
Endothelial	cg02552255	chr2	103104330	0.251063	4.51358e-27	3.32673e-21
Endothelial	cg16162970	chr14	105779952	0.435274	1.29501e-26	9.54484e-21
Endothelial	cg08362785	chr22	40814878	0.264858	1.75576e-31	1.29409e-25
Endothelial	cg16101008	chr1	10698719	0.346694	2.32933e-33	1.71684e-27
Endothelial	cg04248271	chr5	158524404	0.683584	1.823e-42	1.34364e-36
Endothelial	cg27364077	chr5	180046304	0.57647	3.75234e-35	2.76566e-29
Endothelial	cg16460342	chr12	121662577	0.252343	1.49562e-09	0.00110234
Endothelial	cg12441242	chr5	17436741	0.275848	5.51369e-11	4.06386e-05
Endothelial	cg18739865	chr5	50684720	0.440189	7.58753e-40	5.59239e-34
Endothelial	cg27051683	chr2	242802069	0.326087	4.48707e-26	3.3072e-20
Endothelial	cg05820861	chr13	24882296	0.30253	6.9695e-22	5.13687e-16
Endothelial	cg19444508	chr12	121104809	0.27217	5.91529e-20	4.35986e-14
Endothelial	cg01615704	chr2	110873396	0.341016	2.09946e-39	1.5474e-33
Endothelial	cg25456368	chr4	57547347	0.289106	4.22736e-22	3.11578e-16
Endothelial	cg08006672	chr16	85427738	0.316444	1.20764e-14	8.90094e-09
Endothelial	cg08317694	chr15	78632144	0.260819	1.10121e-14	8.11647e-09
Endothelial	cg14534144	chr13	114150007	0.305815	7.21577e-12	5.31838e-06
Endothelial	cg09984047	chr13	112330954	0.32096	2.06076e-19	1.51888e-13
Endothelial	cg24332389	chr1	6558085	0.285481	7.48603e-19	5.51758e-13
Endothelial	cg24138325	chr8	1898270	0.337327	1.58177e-19	1.16584e-13
Endothelial	cg27244524	chr3	38494523	0.307107	7.10499e-29	5.23673e-23
Endothelial	cg13917273	chr9	132099943	0.286042	2.02221e-15	1.49047e-09
Endothelial	cg10969178	chr6	31838402	0.28322	3.52867e-28	2.60081e-22
Endothelial	cg02242345	chr16	66938788	0.296651	3.69752e-13	2.72526e-07
Endothelial	cg08311935	chr16	89387805	0.276902	1.36428e-15	1.00554e-09
Endothelial	cg16820798	chr11	47417364	0.277512	5.75971e-29	4.2452e-23
Endothelial	cg00922748	chr12	2944322	0.299659	3.83625e-16	2.82751e-10
Endothelial	cg22183049	chr5	139143972	0.283728	1.29993e-19	9.5811e-14
Endothelial	cg26981637	chr14	101371792	0.255111	2.94516e-22	2.17073e-16
Endothelial	cg05193946	chr12	6465390	0.396161	7.71513e-36	5.68643e-30
Endothelial	cg27154941	chr16	84346910	0.330581	5.98467e-23	4.411e-17
Endothelial	cg23312397	chr14	96670738	0.284244	3.08042e-17	2.27042e-11
Endothelial	cg00673290	chr2	21266727	0.492883	5.61414e-37	4.1379e-31
Endothelial	cg26220673	chr1	221064700	0.517332	4.35032e-40	3.20641e-34
Endothelial	cg08258066	chr20	30605656	0.611695	2.37518e-49	1.75062e-43
Endothelial	cg19827787	chr1	23763612	0.298807	2.78847e-23	2.05524e-17
Endothelial	cg09595050	chr4	81110205	0.265221	1.67733e-30	1.23628e-24
Endothelial	cg16023122	chr1	201708836	0.271029	1.84462e-23	1.35957e-17
Endothelial	cg03096954	chr16	85347426	0.452279	3.04339e-40	2.24313e-34
Endothelial	cg22500132	chr1	155162752	0.382869	1.40181e-25	1.03321e-19
Endothelial	cg23669081	chr17	46685353	0.4459	8.65149e-33	6.37658e-27
Endothelial	cg17990510	chr1	209941813	0.287898	2.01391e-27	1.48435e-21
Endothelial	cg06970472	chr4	40910981	0.320878	5.69547e-27	4.19784e-21
Endothelial	cg08217545	chr19	3388013	0.341829	8.03288e-18	5.92064e-12
Endothelial	cg04779752	chr7	73245457	0.293113	5.50725e-14	4.05912e-08
Endothelial	cg17952939	chr1	9154250	0.301799	1.169e-19	8.61608e-14
Endothelial	cg09085041	chr6	166233021	0.353474	1.27242e-30	9.37837e-25
Endothelial	cg10843343	chr12	53298027	0.447889	9.31058e-32	6.86236e-26
Endothelial	cg18410685	chr14	34838703	0.291687	3.58829e-19	2.64475e-13
Endothelial	cg03225444	chr2	129494558	0.334545	6.90379e-20	5.08844e-14
Endothelial	cg19622755	chr2	47169299	0.397329	4.79655e-60	3.5353e-54
Endothelial	cg15190451	chr17	73090195	0.334703	2.39334e-17	1.76401e-11
Endothelial	cg03649649	chr17	56408197	0.283795	1.14762e-28	8.45852e-23
Endothelial	cg21936552	chr17	79386428	0.307262	3.36891e-28	2.48306e-22
Endothelial	cg00015530	chr8	145052950	0.266653	3.96375e-19	2.92149e-13
Endothelial	cg06047326	chr19	36233435	0.261459	1.85228e-16	1.36522e-10
Endothelial	cg11311190	chr3	113822454	0.264094	1.30254e-27	9.60034e-22
Endothelial	cg00300794	chr16	1231723	0.277883	5.73975e-13	4.23048e-07
Endothelial	cg06100756	chr17	43221575	0.444609	7.42809e-23	5.47488e-17
Endothelial	cg19149132	chr10	130854436	0.290076	1.28632e-22	9.48082e-17
Endothelial	cg08126590	chr19	719951	0.514166	8.4354e-29	6.21731e-23
Endothelial	cg16631870	chr17	40937250	0.294837	6.34158e-25	4.67406e-19
Endothelial	cg09336982	chr10	105212481	0.293631	1.98758e-31	1.46495e-25
Endothelial	cg16897193	chr19	46443801	0.477488	1.29089e-35	9.51452e-30
Endothelial	cg18229049	chr17	791217	0.27009	1.28009e-13	9.43493e-08
Endothelial	cg15246590	chr19	48983600	0.28641	9.73746e-28	7.17699e-22
Endothelial	cg18438461	chr2	1606016	0.269537	1.82182e-15	1.34277e-09
Endothelial	cg08575696	chr12	121087382	0.255202	1.92559e-21	1.41925e-15
Endothelial	cg11518509	chr1	114525428	0.498057	2.48709e-40	1.83311e-34
Endothelial	cg25123895	chr2	21267113	0.392645	1.10652e-41	8.1556e-36
Endothelial	cg24774271	chr12	8231169	0.306841	5.57923e-27	4.11217e-21
Endothelial	cg09291944	chr19	3593103	0.273276	7.30596e-21	5.38486e-15
Endothelial	cg13261883	chr7	3988772	0.328708	6.09279e-18	4.49069e-12
Endothelial	cg10108468	chr2	95719390	0.257286	1.94651e-20	1.43467e-14
Endothelial	cg18399544	chr8	17767590	0.389866	5.24511e-29	3.86591e-23
Endothelial	cg06869212	chr17	79099882	0.303767	3.94205e-22	2.90549e-16
Endothelial	cg18264486	chr6	31650916	0.375718	6.26936e-21	4.62083e-15
Endothelial	cg26415566	chr16	2287095	0.414823	3.66029e-27	2.69782e-21
Endothelial	cg07279557	chr21	46875417	0.507124	1.70354e-30	1.25559e-24
Endothelial	cg00986610	chr16	86554580	0.329087	2.97407e-34	2.19204e-28
Endothelial	cg00601042	chr12	132900274	0.273813	7.63758e-15	5.62928e-09
Endothelial	cg27304729	chr19	30205554	0.287156	1.16847e-25	8.61221e-20
Endothelial	cg15079934	chr11	1892307	0.416315	1.02282e-32	7.53873e-27
Endothelial	cg07865607	chr19	3136076	0.453909	4.5809e-35	3.37636e-29
Endothelial	cg04314711	chr7	4848934	0.329836	2.59763e-22	1.91459e-16
Endothelial	cg06039747	chr16	89632638	0.404338	9.17848e-42	6.765e-36
Endothelial	cg07438288	chr3	10547187	0.258893	8.64106e-27	6.36889e-21
Endothelial	cg01925965	chr15	89155035	0.268879	6.85973e-22	5.05597e-16
Endothelial	cg04650653	chr11	1890901	0.368041	1.52315e-24	1.12264e-18
Endothelial	cg10404009	chr19	49223845	0.513701	1.32713e-29	9.78161e-24
Endothelial	cg15523463	chr5	150804815	0.301889	4.99471e-27	3.68135e-21
Endothelial	cg13328209	chr12	125223502	0.261646	1.75385e-19	1.29267e-13
Endothelial	cg04490349	chr7	5571608	0.618612	8.1909e-49	6.0371e-43
Endothelial	cg05593194	chr7	150759483	0.47171	4.09608e-27	3.01902e-21
Endothelial	cg14012925	chr7	101556907	0.266116	2.36545e-21	1.74345e-15
Endothelial	cg07834574	chr17	4802847	0.399987	1.86924e-21	1.37772e-15
Endothelial	cg25556122	chr19	45721000	0.327072	3.12275e-22	2.30162e-16
Endothelial	cg27542341	chr15	75248086	0.396851	4.69938e-29	3.46368e-23
Endothelial	cg08642731	chr10	50507092	0.484231	9.19544e-26	6.7775e-20
Endothelial	cg18719563	chr5	180048155	0.304456	3.20591e-18	2.36291e-12
Endothelial	cg09023136	chr1	220959637	0.308543	2.41045e-33	1.77663e-27
Endothelial	cg11361387	chr22	19949873	0.280769	2.26788e-18	1.67154e-12
Endothelial	cg08715595	chr1	45009266	0.442673	2.15267e-43	1.58662e-37
Endothelial	cg09634936	chr13	33640668	0.267202	1.98776e-14	1.46508e-08
Endothelial	cg06318624	chr2	174913188	0.322136	7.88616e-24	5.81249e-18
Endothelial	cg24348495	chr20	62693971	0.259747	3.54648e-17	2.61393e-11
Endothelial	cg09187007	chr1	3514990	0.262372	7.52935e-16	5.54951e-10
Endothelial	cg10350536	chr19	2650863	0.321252	2.57007e-26	1.89427e-20
Endothelial	cg05940691	chr1	241912764	0.412404	8.51875e-25	6.27875e-19
Endothelial	cg24324815	chr10	21783445	0.272582	6.76347e-17	4.98501e-11
Endothelial	cg15613420	chr5	134735637	0.277132	6.3789e-17	4.70157e-11
Endothelial	cg03663120	chr7	2284600	0.290439	3.88328e-36	2.86217e-30
Endothelial	cg23360190	chr20	30606792	0.577532	3.15579e-47	2.32597e-41
Endothelial	cg12526923	chr19	17439208	0.281124	8.42897e-18	6.21257e-12
Endothelial	cg27239981	chr6	166263710	0.290442	4.028e-29	2.96884e-23
Endothelial	cg24201033	chr19	50204707	0.404977	4.64659e-31	3.42477e-25
Endothelial	cg06852942	chr5	476497	0.354381	7.77484e-20	5.73045e-14
Endothelial	cg05004142	chr16	57562740	0.401521	6.88511e-18	5.07467e-12
Endothelial	cg07587892	chr8	28273094	0.255029	9.33908e-17	6.88337e-11
Endothelial	cg23754918	chr7	2653733	0.409098	3.79739e-32	2.79887e-26
Endothelial	cg23629166	chr1	2345368	0.280996	4.32776e-28	3.18978e-22
Endothelial	cg06203364	chr1	2137307	0.265796	9.81197e-24	7.23191e-18
Endothelial	cg22524864	chr19	35613900	0.388187	2.58249e-18	1.90342e-12
Endothelial	cg06248948	chr1	26872295	0.273476	4.84405e-16	3.57031e-10
Endothelial	cg03515494	chr12	8068627	0.259195	7.06532e-09	0.00520749
Endothelial	cg23192683	chr3	194208907	0.386567	2.94438e-28	2.17016e-22
Endothelial	cg19872463	chr12	6881629	0.308051	4.24245e-27	3.1269e-21
Endothelial	cg23989207	chr17	80870107	0.352903	3.25913e-26	2.40214e-20
Endothelial	cg15627089	chr11	16625751	0.683021	1.01672e-47	7.49372e-42
Endothelial	cg03993109	chr5	178594649	0.25175	1.84032e-13	1.35641e-07
Endothelial	cg12291059	chr18	19997924	0.339138	2.40707e-17	1.77413e-11
Endothelial	cg04131583	chr16	86529961	0.461073	2.39882e-27	1.76805e-21
Endothelial	cg22077197	chr2	240143833	0.517945	4.91272e-29	3.62092e-23
Endothelial	cg18537730	chr19	49250080	0.521279	4.88142e-35	3.59785e-29
Endothelial	cg25473438	chr6	41169049	0.300997	4.36171e-28	3.2148e-22
Endothelial	cg21110456	chr7	2059412	0.423343	3.4997e-27	2.57945e-21
Endothelial	cg18928066	chr1	45279037	0.26012	2.258e-20	1.66426e-14
Endothelial	cg14311134	chr19	7414062	0.285636	3.66778e-26	2.70334e-20
Endothelial	cg02637318	chr8	38965252	0.441712	5.97854e-24	4.40648e-18
Endothelial	cg13754915	chr9	140174272	0.412159	1.17867e-24	8.68738e-19
Endothelial	cg18658556	chr4	7462594	0.268691	1.08834e-17	8.02163e-12
Endothelial	cg16592709	chr8	1831484	0.288281	5.80429e-14	4.27805e-08
Endothelial	cg13750264	chr10	134910540	0.324336	1.08226e-22	7.97681e-17
Endothelial	cg19629631	chr7	2060116	0.276929	3.12508e-14	2.30334e-08
Endothelial	cg02144874	chr2	239047336	0.278687	7.70081e-25	5.67588e-19
Endothelial	cg16279084	chr14	93347453	0.309292	2.29223e-23	1.68949e-17
Endothelial	cg16998831	chr7	187686	0.303344	8.79747e-24	6.48417e-18
Endothelial	cg16877615	chr13	111973089	0.262609	9.6036e-19	7.07833e-13
Endothelial	cg27271937	chr12	6419570	0.395739	3.87404e-47	2.85536e-41
Endothelial	cg14153437	chr5	118689974	0.309174	1.08904e-18	8.02678e-13
Endothelial	cg14703589	chr22	31644558	0.337803	1.83816e-21	1.35481e-15
Endothelial	cg22996783	chr11	69213768	0.286461	5.36763e-30	3.95621e-24
Endothelial	cg25969878	chr10	134045913	0.31956	7.89491e-19	5.81894e-13
Endothelial	cg02693505	chr6	140371628	0.262322	8.51195e-14	6.27373e-08
Endothelial	cg09156097	chr5	138729283	0.312039	3.4256e-18	2.52484e-12
[truncated: 191,664 more rows]

## Sheet: legend
Each row is a differential methylation test between one cell type versus all the others (for a given trimester)
Celltype	Which cell type is being compared
cpg	cpg ID, provided by Illumina
chr	Chromosome
start	Genomic coordinate of the "C" in the CpG
mean_difference_bval	The difference in mean DNA methylation of the cell type compared to all others
p_value	p value
bonferroni	bonferroni-corrected p value
