# Supplementary material for: Cell-specific characterization of the placental methylome
Source: BMC Genomics. 2021 Jan 6;22:6. doi: 10.1186/s12864-020-07186-6 (PMC7788826; doi:10.1186/s12864-020-07186-6)
Supplement: Supplementary file 5 — Additional file 5 Table S3 DMR results for each cell type for first trimester comparisons (CSV 8251 kb) [file 12864_2020_7186_MOESM5_ESM.csv]

Celltype	start	end	width	seqname	no.cpgs
Endo	2321770	2324401	2632	chr11	34
Endo	57581478	57583709	2232	chr20	29
Endo	36145902	36151683	5782	chr20	54
Endo	56405155	56409534	4380	chr17	21
Endo	31880438	31883115	2678	chr12	18
Endo	92921509	92932481	10973	chr5	31
Endo	31539539	31543686	4148	chr6	37
Endo	94825257	94829039	3783	chr10	14
Endo	32036530	32059605	23076	chr6	169
Endo	105452339	105455544	3206	chr10	14
Endo	50523686	50525327	1642	chr22	18
Endo	109025846	109030115	4270	chr12	18
Endo	113654235	113656424	2190	chr13	17
Endo	31553441	31556482	3042	chr6	13
Endo	128553855	128558454	4600	chr11	21
Endo	29673168	29676071	2904	chr16	16
Endo	49892203	49893549	1347	chr10	17
Endo	31581498	31584941	3444	chr6	11
Endo	50356233	50361554	5322	chr3	30
Endo	79381747	79383980	2234	chr15	26
Endo	57386819	57390700	3882	chr12	17
Endo	116996359	116997535	1177	chr12	12
Endo	32071835	32078624	6790	chr6	34
Endo	41168185	41169811	1627	chr6	9
Endo	2699021	2700093	1073	chr17	14
Endo	32903069	32905320	2252	chr6	15
Endo	85803571	85805631	2061	chr2	10
Endo	32060681	32066582	5902	chr6	68
Endo	177012117	177017797	5681	chr2	38
Endo	47398575	47401027	2453	chr11	15
Endo	7754785	7762963	8179	chr17	50
Endo	134072526	134074665	2140	chr8	8
Endo	321205	324682	3478	chr12	25
Endo	54876446	54876795	350	chr19	7
Endo	6920698	6927424	6727	chr17	29
Endo	221060360	221070193	9834	chr1	29
Endo	81771206	81773196	1991	chr16	13
Endo	53729570	53730421	852	chr12	10
Endo	62197682	62200854	3173	chr20	19
Endo	1248277	1251338	3062	chr7	20
Endo	35896714	35900624	3911	chr21	21
Endo	86527164	86532993	5830	chr16	17
Endo	50715135	50719042	3908	chr16	15
Endo	6745057	6748130	3074	chr12	18
Endo	30605656	30607220	1565	chr20	10
Endo	104169578	104173299	3722	chr14	14
Endo	51717674	51721161	3488	chr12	17
Endo	96388589	96391252	2664	chr12	16
Endo	75986964	75989203	2240	chr14	13
Endo	67217376	67220541	3166	chr16	19
Endo	128579876	128580792	917	chr7	9
Endo	155034570	155036802	2233	chr1	18
Endo	112045871	112048547	2677	chr1	14
Endo	4746131	4747261	1131	chr7	9
Endo	4862770	4864902	2133	chr4	20
Endo	94819559	94823302	3744	chr10	19
Endo	111742914	111744503	1590	chr1	13
Endo	10970200	10971250	1051	chr16	10
Endo	27941776	27945882	4107	chr17	14
Endo	11659120	11660968	1849	chr8	21
Endo	89180587	89187002	6416	chr16	26
Endo	241564473	241564943	471	chr2	7
Endo	50190825	50195112	4288	chr19	25
Endo	73505832	73506530	699	chr17	9
Endo	88449925	88453081	3157	chr4	11
Endo	99629970	99631531	1562	chr13	9
Endo	54782782	54786325	3544	chr12	13
Endo	48883411	48894042	10632	chr20	26
Endo	32804628	32814921	10294	chr6	118
Endo	10588486	10593725	5240	chr8	18
Endo	153599479	153602193	2715	chr1	24
Endo	27667340	27668556	1217	chr1	9
Endo	1581015	1584516	3502	chr16	23
Endo	60737979	60739183	1205	chr11	11
Endo	84634126	84635906	1781	chr11	13
Endo	1106118	1109031	2914	chr5	12
Endo	10731250	10733030	1781	chr1	12
Endo	3135131	3136710	1580	chr19	10
Endo	57751006	57755345	4340	chr5	13
Endo	9714280	9714845	566	chr1	7
Endo	209941646	209943131	1486	chr1	8
Endo	44568203	44568812	610	chr22	9
Endo	1387495	1391615	4121	chr17	21
Endo	156211409	156212578	1170	chr1	11
Endo	17679738	17682403	2666	chr22	17
Endo	154709378	154714852	5475	chr4	48
Endo	118083239	118085769	2531	chr11	11
Endo	50683215	50686281	3067	chr5	14
Endo	138209551	138211909	2359	chr5	18
Endo	13120555	13125988	5434	chr19	21
Endo	187713554	187714279	726	chr2	12
Endo	58129407	58133411	4005	chr12	18
Endo	109895809	109898292	2484	chr12	11
Endo	102065448	102067440	1993	chr7	7
Endo	38524849	38525916	1068	chr4	6
Endo	196351327	196352455	1129	chr3	6
Endo	106329158	106332077	2920	chr14	19
Endo	3370988	3376675	5688	chr4	30
Endo	30617892	30619846	1955	chr20	11
Endo	247711035	247712591	1557	chr1	10
Endo	73846448	73849626	3179	chr10	23
Endo	157182707	157187341	4635	chr2	22
Endo	5137892	5138696	805	chr17	8
Endo	86535919	86539121	3203	chr16	10
Endo	30351983	30354310	2328	chr18	14
Endo	167506553	167508537	1985	chr6	12
Endo	49975383	49977110	1728	chr13	11
Endo	67777664	67777952	289	chr11	6
Endo	56528679	56531159	2481	chr18	17
Endo	93269784	93272548	2765	chr11	8
Endo	36784812	36788627	3816	chr1	17
Endo	15575197	15575755	559	chr19	8
Endo	95651866	95653488	1623	chr14	8
Endo	33864726	33874211	9486	chr6	41
Endo	62342076	62344975	2900	chr11	11
Endo	48024639	48026476	1838	chr21	9
Endo	114126424	114127213	790	chr13	8
Endo	183153877	183155644	1768	chr1	13
Endo	32184296	32193235	8940	chr6	49
Endo	53068637	53071479	2843	chr18	13
Endo	158437656	158441038	3383	chr6	17
Endo	107354273	107354993	721	chr13	9
Endo	145047469	145049189	1721	chr8	13
Endo	214151107	214154936	3830	chr1	13
Endo	31213336	31215822	2487	chr15	7
Endo	44898090	44900314	2225	chr21	14
Endo	206944604	206947477	2874	chr1	11
Endo	38034539	38038956	4418	chr22	20
Endo	68960656	68962431	1776	chr2	9
Endo	30173283	30179435	6153	chr6	33
Endo	55605399	55606442	1044	chr7	8
Endo	26726503	26728036	1534	chr10	15
Endo	177021702	177030228	8527	chr2	44
Endo	58563097	58564910	1814	chr3	12
Endo	49220102	49224454	4353	chr19	21
Endo	41215780	41220265	4486	chr15	12
Endo	27412136	27414536	2401	chr16	14
Endo	96868430	96873184	4755	chr15	26
Endo	85607562	85609071	1510	chr16	9
Endo	195613212	195616328	3117	chr3	15
Endo	97887915	97888221	307	chr13	4
Endo	231089039	231092121	3083	chr2	12
Endo	30661949	30663901	1953	chr22	12
Endo	64979837	64981596	1760	chr11	10
Endo	140864020	140873082	9063	chr5	30
Endo	6880250	6882083	1834	chr12	12
Endo	54778312	54781060	2749	chr12	10
Endo	24890045	24891666	1622	chr22	19
Endo	47609357	47611651	2295	chr12	11
Endo	32179862	32182952	3091	chr6	18
Endo	123630545	123632192	1648	chr9	11
Endo	59950068	59952352	2285	chr11	11
Endo	73178242	73179665	1424	chr16	11
Endo	13133343	13135808	2466	chr19	19
Endo	88716646	88720216	3571	chr10	19
Endo	77285359	77288844	3486	chr15	13
Endo	36764019	36765609	1591	chr7	8
Endo	26880207	26882504	2298	chr1	12
Endo	38794254	38796989	2736	chr8	7
Endo	139435339	139439223	3885	chr9	8
Endo	21768710	21772451	3742	chr8	15
Endo	55620356	55623053	2698	chr7	13
Endo	36233297	36235836	2540	chr19	14
Endo	57471162	57473034	1873	chr8	7
Endo	128294647	128296058	1412	chr3	10
Endo	111887243	111889939	2697	chr6	13
Endo	149051031	149053027	1997	chr3	11
Endo	32025453	32033307	7855	chr6	39
Endo	157646656	157648749	2094	chr7	11
Endo	50349173	50350354	1182	chr12	9
Endo	40631741	40633572	1832	chr4	17
Endo	139889616	139892368	2753	chr9	14
Endo	152966935	152967526	592	chr4	5
Endo	91719608	91720818	1211	chr14	12
Endo	124981504	124984157	2654	chr9	10
Endo	114414042	114414802	761	chr1	7
Endo	102090371	102092013	1643	chr2	18
Endo	24800305	24805389	5085	chr14	24
Endo	13274151	13274354	204	chr6	5
Endo	25290947	25292412	1466	chr1	15
Endo	118094830	118097056	2227	chr11	9
Endo	143886326	143886940	615	chr2	6
Endo	49458631	49460566	1936	chr3	15
Endo	153579799	153582683	2885	chr1	15
Endo	108919095	108922745	3651	chr13	15
Endo	65934301	65936708	2408	chr15	10
Endo	1873884	1876365	2482	chr11	8
Endo	70994404	70996031	1628	chr15	12
Endo	46506104	46506864	761	chr3	14
Endo	32916946	32921805	4860	chr6	27
Endo	73840659	73842017	1359	chr17	11
Endo	113613229	113614315	1087	chr13	9
Endo	86042732	86044230	1499	chr1	8
Endo	57871693	57873880	2188	chr12	9
Endo	51287294	51288907	1614	chr14	9
Endo	84217496	84219629	2134	chr16	8
Endo	73096842	73098934	2093	chr16	10
Endo	45772566	45774294	1729	chr21	8
Endo	75095700	75098576	2877	chr16	9
Endo	172193903	172197489	3587	chr5	9
Endo	63807168	63809170	2003	chr10	17
Endo	2644255	2650132	5878	chr7	28
Endo	172304859	172306136	1278	chr5	8
Endo	112119501	112122217	2717	chr7	14
Endo	14050305	14052028	1724	chr10	14
Endo	19976149	19977156	1008	chr17	8
Endo	2016513	2020314	3802	chr11	51
Endo	230414293	230418324	4032	chr1	16
Endo	214156497	214159589	3093	chr1	18
Endo	2481206	2482929	1724	chr11	23
Endo	9923497	9926215	2719	chr17	8
Endo	115102065	115107540	5476	chr12	26
Endo	131762292	131763756	1465	chr5	7
Endo	200003267	200006247	2981	chr1	16
Endo	117036703	117037546	844	chr12	9
Endo	39219235	39220907	1673	chr5	7
Endo	29757318	29758360	1043	chr16	10
Endo	54891213	54892547	1335	chr12	7
Endo	8213195	8215171	1977	chr17	11
Endo	36152813	36154946	2134	chr20	12
Endo	36377361	36378190	830	chr20	5
Endo	45713046	45723785	10740	chr11	38
Endo	128210541	128213484	2944	chr3	14
Endo	29247612	29249870	2259	chr17	14
Endo	85203635	85208316	4682	chr16	13
Endo	61144882	61149426	4545	chr20	29
Endo	25256705	25259034	2330	chr1	26
Endo	31628797	31632838	4042	chr6	34
Endo	150689873	150691898	2026	chr7	10
Endo	80192161	80197898	5738	chr17	30
Endo	181001335	181003322	1988	chr1	9
Endo	45066650	45067055	406	chr7	6
Endo	120029973	120033862	3890	chr12	21
Endo	46592626	46594007	1382	chr2	5
Endo	3819339	3821856	2518	chr17	12
Endo	49701613	49703161	1549	chr10	10
Endo	3114056	3115809	1754	chr16	13
Endo	37545556	37545668	113	chr2	4
Endo	1771555	1775039	3485	chr11	17
Endo	161183762	161185092	1331	chr1	9
Endo	40860592	40863166	2575	chr1	6
Endo	235098018	235100367	2350	chr1	11
Endo	50267393	50268259	867	chr3	7
Endo	2160666	2166155	5490	chr1	16
Endo	111845646	111849360	3715	chr11	16
Endo	75872137	75875532	3396	chr12	10
Endo	13272338	13273147	810	chr6	6
Endo	3835876	3838094	2219	chr12	8
Endo	3691986	3693221	1236	chr20	5
Endo	76155737	76156095	359	chr17	5
Endo	124615853	124618407	2555	chr11	11
Endo	45179226	45180719	1494	chr20	9
Endo	26644234	26645487	1254	chr1	12
Endo	56724999	56726185	1187	chr20	13
Endo	52214119	52217558	3440	chr12	14
Endo	72619556	72620274	719	chr17	10
Endo	25508676	25510988	2313	chr22	7
Endo	96894342	96898476	4135	chr15	18
Endo	76124340	76130496	6157	chr17	34
Endo	128773751	128777352	3602	chr11	20
Endo	52401448	52404880	3433	chr12	20
Endo	24929607	24930541	935	chr20	6
Endo	113542091	113545053	2963	chr2	12
Endo	66410467	66411986	1520	chr11	7
Endo	50673033	50677808	4776	chr5	19
Endo	1939477	1943014	3538	chr11	22
Endo	96596177	96596924	748	chr15	6
Endo	100761757	100765670	3914	chr14	13
Endo	779877	781075	1199	chr17	7
Endo	74420511	74428183	7673	chr15	55
Endo	88727059	88730599	3541	chr10	20
Endo	57391655	57392764	1110	chr16	8
Endo	142232772	142237359	4588	chr8	19
Endo	48505388	48509019	3632	chr3	20
Endo	19407878	19411106	3229	chr1	10
Endo	34984836	34985883	1048	chr6	5
Endo	38510570	38512762	2193	chr17	9
Endo	114827301	114831550	4250	chr13	16
Endo	51289696	51290724	1029	chr13	6
Endo	72461209	72463080	1872	chr17	13
Endo	89588846	89590583	1738	chr16	8
Endo	1562110	1566699	4590	chr1	23
Endo	50696342	50697708	1367	chr10	5
Endo	178697	182656	3960	chr17	11
Endo	19869062	19870217	1156	chr20	6
Endo	62687071	62688896	1826	chr20	14
Endo	52732299	52736420	4122	chr14	21
Endo	132158346	132162758	4413	chr5	17
Endo	36209676	36211096	1421	chr6	7
Endo	21265912	21268152	2241	chr2	17
Endo	62366755	62370807	4053	chr20	26
Endo	110885015	110885926	912	chr13	6
Endo	20774873	20775352	480	chr16	7
Endo	31845110	31848028	2919	chr6	20
Endo	113593785	113595816	2032	chr2	9
Endo	159769085	159772290	3206	chr1	15
Endo	56413890	56416222	2333	chr17	5
Endo	104176381	104180744	4364	chr14	15
Endo	48892551	48895970	3420	chr13	9
Endo	53616150	53621261	5112	chr14	18
Endo	36163427	36165083	1657	chr21	7
Endo	176935305	176938889	3585	chr5	18
Endo	109220235	109222795	2561	chr12	15
Endo	271757	273074	1318	chr9	8
Endo	40192199	40195318	3120	chr4	16
Endo	40397068	40399723	2656	chr15	13
Endo	7280912	7282675	1764	chr12	19
Endo	35818807	35820181	1375	chr19	8
Endo	51784414	51786802	2389	chr12	19
Endo	45608023	45610480	2458	chr22	17
Endo	33913187	33915315	2129	chr11	6
Endo	50346768	50348870	2103	chr7	10
Endo	45071340	45073165	1826	chr22	14
Endo	33047185	33049505	2321	chr6	20
Endo	35772059	35773718	1660	chr19	11
Endo	30298682	30300306	1625	chr8	9
Endo	73488971	73489276	306	chr10	3
Endo	21483525	21484862	1338	chr14	6
Endo	17375091	17378296	3206	chr19	22
Endo	52944233	52946007	1775	chr15	10
Endo	10519310	10521715	2406	chr6	11
Endo	30418508	30419551	1044	chr6	22
Endo	66342532	66343093	562	chr17	7
Endo	204569955	204572983	3029	chr2	9
Endo	870470	872797	2328	chr7	14
Endo	79201972	79203106	1135	chr17	9
Endo	11204958	11208973	4016	chr10	18
Endo	198540518	198542050	1533	chr2	9
Endo	80827952	80830632	2681	chr17	13
Endo	42144162	42146261	2100	chr17	9
Endo	7239076	7240223	1148	chr17	7
Endo	170580947	170582543	1597	chr6	11
Endo	116254788	116255683	896	chr7	7
Endo	81038827	81043782	4956	chr17	18
Endo	32098550	32100888	2339	chr5	9
Endo	7058863	7060569	1707	chr12	9
Endo	176976802	176979345	2544	chr2	11
Endo	27181586	27184170	2585	chr8	17
Endo	231747550	231748855	1306	chr1	5
Endo	134463017	134464295	1279	chr7	10
Endo	150548765	150549472	708	chr7	8
Endo	202127398	202132071	4674	chr1	18
Endo	36560801	36563117	2317	chr22	7
Endo	45018658	45019965	1308	chr7	7
Endo	33156164	33165707	9544	chr6	86
Endo	76713041	76714557	1517	chr17	9
Endo	116262291	116263669	1379	chr9	7
Endo	4754502	4755415	914	chr7	8
Endo	4714080	4715122	1043	chr16	8
Endo	115129011	115134201	5191	chr12	21
Endo	42693448	42697148	3701	chr15	15
Endo	6445632	6446795	1164	chr1	12
Endo	76886835	76887989	1155	chr17	5
Endo	19511707	19513971	2265	chr22	17
Endo	2026441	2030223	3783	chr12	17
Endo	130843698	130844860	1163	chr10	5
Endo	3364015	3367378	3364	chr19	12
Endo	44575455	44577920	2466	chr22	18
Endo	113953462	113954170	709	chr11	4
Endo	53495945	53497306	1362	chr12	10
Endo	50216117	50217565	1449	chr13	4
Endo	40463425	40466210	2786	chr17	9
Endo	118780196	118783123	2928	chr11	16
Endo	75765352	75766014	663	chr14	4
Endo	19794539	19797965	3427	chr8	18
Endo	33359788	33361270	1483	chr15	14
Endo	47204734	47206965	2232	chr2	7
Endo	36421467	36423674	2208	chr21	9
Endo	130712990	130714419	1430	chr9	9
Endo	87995931	87998708	2778	chr16	11
Endo	168393930	168394477	548	chr6	6
Endo	112034801	112035945	1145	chr11	9
Endo	30623247	30624769	1523	chr6	15
Endo	110404682	110408288	3607	chr5	14
Endo	35908117	35909996	1880	chr9	7
Endo	22944645	22948498	3854	chr14	14
Endo	77922509	77926436	3928	chr17	22
Endo	55378169	55379818	1650	chr12	11
Endo	86662289	86663418	1130	chr11	8
Endo	124975560	124976903	1344	chr9	7
Endo	92904875	92911154	6280	chr5	19
Endo	169702093	169703751	1659	chr1	8
Endo	38608788	38611369	2582	chr22	10
Endo	99342685	99344342	1658	chr2	6
Endo	80762619	80766090	3472	chr17	15
Endo	5534412	5535934	1523	chr7	15
Endo	3369478	3370244	767	chr19	6
Endo	104533174	104536695	3522	chr10	17
Endo	41654331	41656940	2610	chr8	14
Endo	99669970	99672982	3013	chr15	17
Endo	38009911	38010902	992	chr3	7
Endo	14401778	14403425	1648	chr16	10
Endo	94647216	94648646	1431	chr12	7
Endo	3161026	3165391	4366	chr1	20
Endo	94593268	94594494	1227	chr10	7
Endo	27718221	27719463	1243	chr1	11
Endo	35939523	35940862	1340	chr19	9
Endo	58135235	58137179	1945	chr12	10
Endo	105941177	105946891	5715	chr14	22
Endo	239007786	239009502	1717	chr2	12
Endo	35655727	35658374	2648	chr17	9
Endo	172112722	172114857	2136	chr1	11
Endo	68590957	68593813	2857	chr2	13
Endo	3280494	3284127	3634	chr10	16
Endo	183855096	183855762	667	chr3	4
Endo	153721986	153725318	3333	chr1	11
Endo	167533317	167536521	3205	chr6	12
Endo	30945876	30949446	3571	chr13	11
Endo	43508250	43508894	645	chr17	4
Endo	55212594	55212809	216	chr18	3
Endo	16176297	16179321	3025	chr19	14
Endo	8738240	8738608	369	chr16	6
Endo	14785593	14786607	1015	chr19	6
Endo	2285252	2289948	4697	chr16	27
Endo	7346761	7350282	3522	chr17	21
Endo	151547969	151548914	946	chr7	6
Endo	1929115	1929491	377	chr11	6
Endo	11717853	11720363	2511	chr8	7
Endo	149094653	149096828	2176	chr3	12
Endo	17712609	17718525	5917	chr17	26
Endo	48547901	48548415	515	chr1	4
Endo	43481772	43483090	1319	chr21	9
Endo	30920171	30924518	4348	chr6	30
Endo	92945668	92948788	3121	chr1	10
Endo	9532345	9533755	1411	chr2	6
Endo	82172262	82174376	2115	chr10	9
Endo	54424280	54425349	1070	chr4	9
Endo	7412564	7414062	1499	chr19	7
Endo	10686300	10687769	1470	chr4	10
Endo	85946351	85950321	3971	chr16	11
Endo	139922545	139927646	5102	chr9	20
Endo	240422121	240423096	976	chr2	4
Endo	89041793	89045645	3853	chr16	19
Endo	41253757	41255090	1334	chr6	9
Endo	58119419	58122341	2923	chr12	12
Endo	177036809	177042789	5981	chr2	19
Endo	7017474	7019389	1916	chr17	9
Endo	62167942	62170767	2826	chr20	15
Endo	47169227	47169976	750	chr22	10
Endo	33039396	33041583	2188	chr6	15
Endo	93051406	93052663	1258	chr14	5
Endo	2003577	2006896	3320	chr1	27
Endo	44816571	44819445	2875	chr21	9
Endo	208102747	208104518	1772	chr2	7
Endo	128075631	128078010	2380	chr10	18
Endo	169739625	169741779	2155	chr5	6
Endo	30935822	30937214	1393	chr16	6
Endo	110917645	110919641	1997	chr13	9
Endo	169657751	169659182	1432	chr2	11
Endo	72165429	72167213	1785	chr18	8
Endo	54985929	54987662	1734	chr20	12
Endo	79026049	79027207	1159	chr17	7
Endo	3128984	3131372	2389	chr2	9
Endo	61124091	61125360	1270	chr11	7
Endo	176783013	176785296	2284	chr5	13
Endo	10982604	10983791	1188	chr16	4
Endo	31505493	31509249	3757	chr6	26
Endo	8567502	8569300	1799	chr19	7
Endo	49249123	49252020	2898	chr19	11
Endo	73205994	73207335	1342	chr16	7
Endo	45187551	45187946	396	chr1	5
Endo	56777076	56778301	1226	chr14	8
Endo	6104137	6105656	1520	chr10	8
Endo	10555114	10556523	1410	chr6	13
Endo	62216830	62219600	2771	chr14	8
Endo	63654902	63656342	1441	chr11	12
Endo	27683139	27688462	5324	chr1	22
Endo	6752881	6753626	746	chr12	6
Endo	1628528	1629999	1472	chr2	8
Endo	1294432	1295078	647	chr4	8
Endo	2161445	2165961	4517	chr11	38
Endo	102405422	102405941	520	chr8	6
Endo	105319558	105321455	1898	chr7	9
Endo	64833298	64834430	1133	chr2	6
Endo	142814315	142815807	1493	chr5	7
Endo	209928526	209930127	1602	chr1	7
Endo	59532826	59536696	3871	chr17	14
Endo	39712633	39713086	454	chr22	8
Endo	27952048	27953763	1716	chr1	8
Endo	183274106	183275992	1887	chr1	7
Endo	30655197	30659692	4496	chr6	53
Endo	119276842	119278956	2115	chr3	10
Endo	10134031	10135261	1231	chr2	6
Endo	56947754	56949288	1535	chr11	7
Endo	121460071	121461566	1496	chr11	6
Endo	230989183	230989995	813	chr2	6
Endo	3801294	3803114	1821	chr19	13
Endo	94840112	94841537	1426	chr15	7
Endo	33749307	33750370	1064	chr6	6
Endo	80559059	80562098	3040	chr17	17
Endo	138841543	138842776	1234	chr5	6
Endo	39135432	39135472	41	chr20	3
Endo	113345187	113346616	1430	chr13	5
Endo	25101448	25103643	2196	chr12	16
Endo	26868497	26870173	1677	chr1	6
Endo	149792249	149793436	1188	chr5	11
Endo	25801455	25802581	1127	chr12	9
Endo	101703628	101705539	1912	chr1	9
Endo	234904616	234908514	3899	chr1	11
Endo	46618614	46623937	5324	chr17	34
Endo	178984599	178985975	1377	chr3	6
Endo	6232979	6234790	1812	chr12	7
Endo	5467366	5469535	2170	chr7	7
Endo	40010050	40011346	1297	chr8	7
Endo	155290446	155292726	2281	chr1	15
Endo	43882990	43884652	1663	chr20	9
Endo	100028402	100031878	3477	chr7	12
Endo	75180216	75181836	1621	chr17	8
Endo	1608729	1610573	1845	chr2	7
Endo	41832466	41834126	1661	chr17	8
Endo	40846077	40846513	437	chr15	4
Endo	65081346	65084613	3268	chr11	16
Endo	72231318	72232430	1113	chr17	4
Endo	109273366	109275093	1728	chr12	11
Endo	750241	753660	3420	chr17	13
Endo	57786008	57787167	1160	chr5	6
Endo	113496073	113498720	2648	chr13	16
Endo	72369887	72372426	2540	chr2	9
Endo	40296407	40297048	642	chr22	4
Endo	249110746	249112632	1887	chr1	7
Endo	2737220	2737645	426	chr16	4
Endo	14359544	14359614	71	chr5	3
Endo	43266626	43267816	1191	chr2	5
Endo	36399185	36400437	1253	chr19	9
Endo	31727657	31736112	8456	chr6	41
Endo	45404896	45409319	4424	chr15	23
Endo	89022688	89025547	2860	chr16	10
Endo	23010815	23012907	2093	chr20	9
Endo	78003296	78003665	370	chr11	3
Endo	30002079	30002430	352	chr8	4
Endo	40864593	40866273	1681	chr19	9
Endo	51403056	51403966	911	chr12	6
Endo	160148562	160150415	1854	chr4	7
Endo	42466567	42468131	1565	chr17	7
Endo	149466066	149467244	1179	chr5	8
Endo	5270553	5273266	2714	chr7	11
Endo	47060074	47061256	1183	chr1	5
Endo	26871583	26873692	2110	chr1	7
Endo	38170632	38171697	1066	chr17	8
Endo	45114570	45115819	1250	chr11	7
Endo	45231226	45235408	4183	chr2	14
Endo	11900652	11903897	3246	chr1	10
Endo	37677244	37678791	1548	chr22	12
Endo	110432220	110437561	5342	chr13	13
Endo	33752527	33753201	675	chr6	3
Endo	38716802	38718229	1428	chr17	5
Endo	67270800	67274402	3603	chr11	10
Endo	42700974	42704706	3733	chr19	8
Endo	159591429	159592693	1265	chr2	8
Endo	27152583	27156062	3480	chr7	29
Endo	107601033	107602260	1228	chr3	8
Endo	37092121	37093340	1220	chr21	7
Endo	85650374	85650522	149	chr16	3
Endo	130568122	130569560	1439	chr3	9
Endo	126259356	126260260	905	chr3	5
Endo	69061284	69064423	3140	chr3	19
Endo	109849545	109850837	1293	chr1	9
Endo	7766717	7768344	1628	chr19	9
Endo	3324401	3326015	1615	chr6	6
Endo	102552239	102553618	1380	chr7	8
Endo	240142589	240147952	5364	chr2	13
Endo	32941389	32943025	1637	chr6	12
Endo	235053806	235054899	1094	chr1	4
Endo	20647987	20650792	2806	chr2	7
Endo	59822727	59824161	1435	chr11	10
Endo	26487591	26488988	1398	chr1	6
Endo	143780032	143782950	2919	chr8	18
Endo	121104859	121108755	3897	chr2	16
Endo	27851913	27855045	3133	chr1	12
Endo	3133435	3133726	292	chr19	3
Endo	95604191	95605047	857	chr14	3
Endo	56195434	56196771	1338	chr20	9
Endo	8832111	8833973	1863	chr11	18
Endo	46339550	46342442	2893	chr21	14
Endo	1911511	1913428	1918	chr11	7
Endo	54688344	54691774	3431	chr12	9
Endo	71290783	71292691	1909	chr2	7
Endo	16704404	16705513	1110	chr9	4
Endo	135816995	135818099	1105	chr8	5
Endo	123873236	123873274	39	chr5	3
Endo	19539991	19540809	819	chr8	11
Endo	46704410	46707338	2929	chr17	11
Endo	37975941	37977445	1505	chr22	9
Endo	112217973	112219024	1052	chr3	6
Endo	113434690	113438074	3385	chr13	16
Endo	33754751	33758781	4031	chr6	22
Endo	33394326	33399151	4826	chr6	38
Endo	45622803	45624479	1677	chr22	8
Endo	89927233	89928510	1278	chr6	10
Endo	10633607	10634923	1317	chr11	5
Endo	174888959	174891810	2852	chr2	12
Endo	154376344	154378444	2101	chr1	16
Endo	44008145	44010874	2730	chr19	16
Endo	76492209	76493876	1668	chr11	8
Endo	100067545	100067799	255	chr5	3
Endo	169078316	169079632	1317	chr1	4
Endo	77216389	77217025	637	chr17	6
Endo	28073992	28074146	155	chr22	4
Endo	10320327	10320770	444	chr12	4
Endo	18759877	18761792	1916	chr19	11
Endo	8748536	8752674	4139	chr8	17
Endo	52811637	52814643	3007	chr3	16
Endo	71406783	71411342	4560	chr15	17
Endo	237640591	237641968	1378	chr2	8
Endo	27168609	27171528	2920	chr7	30
Endo	150708968	150711449	2482	chr7	10
Endo	113467164	113467798	635	chr13	5
Endo	116730466	116731139	674	chr7	6
Endo	60047483	60048221	739	chr11	4
Endo	164506197	164507305	1109	chr6	12
Endo	69248890	69250885	1996	chr3	8
Endo	21914006	21917015	3010	chr8	15
Endo	24239771	24240069	299	chr1	5
Endo	522636	522756	121	chr4	2
Endo	91708201	91711930	3730	chr14	13
Endo	74764374	74765155	782	chr18	3
Endo	63669749	63671737	1989	chr14	14
Endo	36229341	36231933	2593	chr7	7
Endo	8398214	8400854	2641	chr19	10
Endo	47124414	47126323	1910	chr3	6
Endo	32168681	32173532	4852	chr6	28
Endo	140247487	140248650	1164	chr9	5
Endo	72967968	72969567	1600	chr17	15
Endo	32084298	32087864	3567	chr6	28
Endo	28961315	28961450	136	chr8	4
Endo	129665854	129667665	1812	chr7	5
Endo	106755003	106756310	1308	chr2	7
Endo	156535808	156536396	589	chr5	7
Endo	66123702	66124801	1100	chr5	12
Endo	139528497	139529391	895	chr7	7
Endo	101280523	101285439	4917	chr10	20
Endo	41612132	41614958	2827	chr4	13
Endo	37833969	37837788	3820	chr5	30
Endo	98415822	98416848	1027	chr10	5
Endo	152701495	152702660	1166	chr6	9
Endo	1534712	1538173	3462	chr11	10
Endo	48036280	48037415	1136	chr6	14
Endo	152020284	152020932	649	chr1	6
Endo	11626166	11627151	986	chr4	4
Endo	76202595	76204322	1728	chr6	11
Endo	48240091	48243707	3617	chr17	13
Endo	113409700	113411977	2278	chr13	11
Endo	144407583	144411500	3918	chr8	17
Endo	47287778	47289611	1834	chr19	11
Endo	52535425	52537013	1589	chr14	17
Endo	27013363	27015719	2357	chr22	8
Endo	55442689	55444106	1418	chr5	6
Endo	224808252	224811220	2969	chr2	12
Endo	25676201	25676921	721	chr17	6
Endo	117626777	117628347	1571	chr12	13
Endo	135050343	135052004	1662	chr10	24
Endo	716910	720993	4084	chr19	11
Endo	244213577	244218382	4806	chr1	17
Endo	90219352	90220737	1386	chr4	3
Endo	858760	860565	1806	chr19	10
Endo	72709026	72709731	706	chr17	5
Endo	46370913	46372607	1695	chr17	7
Endo	24102581	24105160	2580	chr12	13
Endo	124872365	124874007	1643	chr12	6
Endo	179442284	179443887	1604	chr5	6
Endo	67390372	67391147	776	chr15	7
Endo	124418532	124422259	3728	chr12	12
Endo	151127638	151129844	2207	chr1	8
Endo	629789	633202	3414	chr7	13
Endo	46757395	46757637	243	chr13	4
Endo	30195996	30199374	3379	chr16	12
Endo	27280585	27282444	1860	chr7	23
Endo	16308656	16308850	195	chr7	4
Endo	132842314	132843877	1564	chr3	9
Endo	160545145	160546979	1835	chr1	4
Endo	2056550	2057835	1286	chr7	6
Endo	129059922	129061665	1744	chr8	8
Endo	15804594	15805812	1219	chr2	6
Endo	51920885	51922139	1255	chr19	6
Endo	155280391	155282312	1922	chr1	7
Endo	143088472	143089459	988	chr7	7
Endo	33286244	33290281	4038	chr6	49
Endo	156610966	156613217	2252	chr1	11
Endo	13113959	13116784	2826	chr3	16
Endo	40858965	40860327	1363	chr4	8
Endo	27503924	27508027	4104	chr17	18
Endo	105221826	105222180	355	chr7	8
Endo	69675413	69676460	1048	chr14	8
Endo	23587687	23590238	2552	chr14	8
Endo	53847021	53849892	2872	chr12	7
Endo	169407439	169407941	503	chr5	6
Endo	5947714	5948508	795	chr10	6
Endo	3704471	3708018	3548	chr17	15
Endo	179395885	179397513	1629	chr2	10
Endo	76380605	76382794	2190	chr11	18
Endo	114133235	114136073	2839	chr10	17
Endo	101600194	101601180	987	chr15	4
Endo	156615962	156617074	1113	chr1	7
Endo	166876490	166877038	549	chr6	7
Endo	15328890	15329313	424	chr3	3
Endo	25897201	25900020	2820	chr8	15
Endo	70256556	70258111	1556	chr11	7
Endo	136577303	136577747	445	chr2	6
Endo	79623603	79624984	1382	chr17	9
Endo	62491759	62493129	1371	chr20	9
Endo	50628383	50631434	3052	chr22	14
Endo	2290615	2293665	3051	chr11	41
Endo	40871421	40872727	1307	chr19	7
Endo	10920810	10921952	1143	chr11	5
Endo	88472437	88473038	602	chr14	3
Endo	41228521	41228736	216	chr15	5
Endo	4713017	4715146	2130	chr12	11
Endo	44463707	44465038	1332	chr22	10
Endo	15594798	15596423	1626	chr16	12
Endo	25858715	25860000	1286	chr17	4
Endo	125820372	125822491	2120	chr3	14
Endo	10671842	10672903	1062	chr16	6
Endo	192544252	192544902	651	chr1	4
Endo	105390602	105391635	1034	chr14	7
Endo	134235208	134236975	1768	chr10	4
Endo	6054616	6056642	2027	chr12	10
Endo	12537365	12538678	1314	chr1	7
Endo	8378838	8379999	1162	chr2	3
Endo	44420666	44422199	1534	chr22	11
Endo	63272225	63275838	3614	chr11	11
Endo	75538999	75539921	923	chr17	4
Endo	55861179	55863675	2497	chr18	12
Endo	67165641	67172526	6886	chr11	29
Endo	122985044	122987034	1991	chr12	11
Endo	100110266	100111949	1684	chr1	11
Endo	24822283	24824483	2201	chr22	13
Endo	139590378	139592579	2202	chr6	8
Endo	90611604	90613015	1412	chr10	9
Endo	182921660	182923750	2091	chr1	15
Endo	67048673	67053929	5257	chr11	18
Endo	4783319	4784903	1585	chr7	9
Endo	51544096	51544518	423	chr7	5
Endo	169384410	169384681	272	chr3	4
Endo	96714359	96715626	1268	chr15	7
Endo	26367571	26367644	74	chr6	3
Endo	106066199	106067764	1566	chr4	16
Endo	694837	695642	806	chr19	8
Endo	38710725	38714771	4047	chr22	23
Endo	208131213	208133116	1904	chr1	6
Endo	140856971	140858107	1137	chr5	9
Endo	6927183	6929045	1863	chr4	5
Endo	112359488	112361234	1747	chr3	12
Endo	3701407	3703304	1898	chr16	10
Endo	25204113	25205846	1734	chr12	9
Endo	53439952	53443962	4011	chr12	18
Endo	102391388	102391830	443	chr14	5
Endo	41301695	41303596	1902	chr6	10
Endo	1022477	1023702	1226	chr12	4
Endo	52299524	52301970	2447	chr12	10
Endo	2717906	2718515	610	chr17	4
Endo	27108915	27109492	578	chr9	7
Endo	22408562	22412432	3871	chr8	18
Endo	23696194	23698478	2285	chr1	14
Endo	19322114	19322290	177	chr17	4
Endo	32489693	32491994	2302	chr2	12
Endo	242497595	242500484	2890	chr2	15
Endo	1137315	1142765	5451	chr7	18
Endo	41517185	41519308	2124	chr8	13
Endo	57043150	57046577	3428	chr1	14
Endo	109830195	109830832	638	chr2	3
Endo	111414364	111416181	1818	chr1	7
Endo	146424127	146424964	838	chr4	4
Endo	820881	821621	741	chr17	4
Endo	27284348	27287521	3174	chr7	15
Endo	126826304	126827067	764	chr10	5
Endo	12222913	12225262	2350	chr12	10
Endo	9747772	9751353	3582	chr1	11
Endo	46249795	46251215	1421	chr3	7
Endo	238643342	238645256	1915	chr2	6
Endo	8685837	8686931	1095	chr2	4
Endo	21606051	21606767	717	chr1	7
Endo	7514048	7514090	43	chr10	3
Endo	111851190	111853315	2126	chr3	6
Endo	99501573	99504935	3363	chr14	8
Endo	202252162	202252805	644	chr1	4
Endo	130994109	130998171	4063	chr8	11
Endo	136742286	136744435	2150	chr2	16
Endo	110161760	110163175	1416	chr1	18
Endo	247578503	247580310	1808	chr1	10
Endo	168106055	168107517	1463	chr6	6
Endo	128791281	128792776	1496	chr3	7
Endo	101820391	101821569	1179	chr9	3
Endo	27289120	27292614	3495	chr7	14
Endo	1477843	1482126	4284	chr17	12
Endo	13255476	13257892	2417	chr12	10
Endo	980580	981830	1251	chr5	7
Endo	1545522	1546826	1305	chr7	7
Endo	93689119	93690381	1263	chr7	4
Endo	35755071	35757441	2371	chr14	5
Endo	135994613	135997968	3356	chr9	9
Endo	83837308	83837840	533	chr16	5
Endo	86337418	86337819	402	chr16	6
Endo	70204929	70205815	887	chr11	4
Endo	70680712	70683624	2913	chr13	23
Endo	50377755	50380958	3204	chr3	22
Endo	30938410	30942743	4334	chr13	12
Endo	113422162	113423268	1107	chr13	5
Endo	26484249	26485402	1154	chr1	7
Endo	6898315	6900799	2485	chr17	23
Endo	54859871	54861832	1962	chr2	5
Endo	50739843	50744784	4942	chr22	11
Endo	185329364	185329758	395	chr4	4
Endo	117482953	117484975	2023	chr12	12
Endo	62083407	62085532	2126	chr17	11
Endo	35883571	35885996	2426	chr21	10
Endo	137301117	137302231	1115	chr9	6
Endo	87984861	87987991	3131	chr5	18
Endo	133820837	133822047	1211	chr11	6
Endo	88626981	88628344	1364	chr10	5
Endo	72294904	72296138	1235	chr11	8
Endo	947612	949064	1453	chr19	6
Endo	39332718	39332884	167	chr7	4
Endo	201851880	201852945	1066	chr1	3
Endo	134871115	134872413	1299	chr10	4
Endo	158300475	158301839	1365	chr2	7
Endo	27037982	27039806	1825	chr17	16
Endo	75281339	75284193	2855	chr17	13
Endo	160832558	160834267	1710	chr1	8
Endo	134088519	134088700	182	chr8	2
Endo	91458121	91460861	2741	chr15	10
Endo	68710325	68711640	1316	chr5	11
Endo	133899912	133902510	2599	chr11	10
Endo	23302454	23308294	5841	chr14	20
Endo	161690209	161692247	2039	chr1	8
Endo	99100506	99101761	1256	chr13	12
Endo	149374066	149375682	1617	chr3	11
Endo	96885119	96892116	6998	chr15	33
Endo	6417135	6422131	4997	chr12	30
Endo	89631655	89632749	1095	chr16	6
Endo	12070864	12073297	2434	chr16	9
Endo	40337513	40337892	380	chr17	9
Endo	81526361	81528989	2629	chr16	14
Endo	107182539	107183635	1097	chr13	5
Endo	39871808	39873102	1295	chr15	16
Endo	25873029	25874567	1539	chr2	5
Endo	244531718	244532729	1012	chr1	4
Endo	1319648	1321988	2341	chr11	14
Endo	24843347	24845891	2545	chr13	13
Endo	30004376	30007613	3238	chr16	21
Endo	135106013	135108050	2038	chr10	6
Endo	1195278	1196179	902	chr4	5
Endo	4801878	4804374	2497	chr17	18
Endo	38962858	38963972	1115	chr15	5
Endo	48192247	48195695	3449	chr17	10
Endo	89597159	89598950	1792	chr16	7
Endo	31560441	31561732	1292	chr6	5
Endo	1709203	1712885	3683	chr1	24
Endo	9403524	9405425	1902	chr3	12
Endo	89460364	89463836	3473	chr16	11
Endo	236557165	236559675	2511	chr1	21
Endo	81043875	81046551	2677	chr10	10
Endo	111061002	111062287	1286	chr13	8
Endo	46449430	46451518	2089	chr22	18
Endo	25300055	25301733	1679	chr2	5
Endo	92936507	92936528	22	chr5	2
Endo	57576386	57577474	1089	chr16	4
Endo	51626812	51627843	1032	chr19	5
Endo	42815882	42817602	1721	chr20	8
Endo	62491439	62494545	3107	chr10	14
Endo	9913395	9915755	2361	chr12	6
Endo	22147182	22148738	1557	chr6	8
Endo	158526734	158527481	748	chr3	3
Endo	7827560	7828144	585	chr19	5
Endo	99689843	99693397	3555	chr7	20
Endo	113478326	113480379	2054	chr2	8
Endo	72300891	72301924	1034	chr11	6
Endo	25880545	25882914	2370	chr4	5
Endo	118608672	118609965	1294	chr5	3
Endo	16215248	16217127	1880	chr3	13
Endo	28469428	28471495	2068	chr1	8
Endo	7742126	7743410	1285	chr17	7
Endo	151157140	151157820	681	chr7	5
Endo	101707876	101708241	366	chr1	3
Endo	24496596	24497961	1366	chr10	8
Endo	122238633	122240138	1506	chr11	7
Endo	67424195	67425928	1734	chr16	6
Endo	3161669	3164382	2714	chr16	14
Endo	9554459	9556465	2007	chr20	6
Endo	3178413	3180815	2403	chr19	15
Endo	2289682	2291872	2191	chr19	14
Endo	14280183	14280709	527	chr16	8
Endo	29647977	29650042	2066	chr17	7
Endo	42118988	42120657	1670	chr13	5
Endo	62149079	62149916	838	chr15	3
Endo	125694354	125695848	1495	chr5	9
Endo	102680808	102681071	264	chr2	2
Endo	109288488	109288592	105	chr6	2
Endo	90983281	90985062	1782	chr10	7
Endo	89689757	89690802	1046	chr16	5
Endo	73442013	73443600	1588	chr14	4
Endo	74527185	74528719	1535	chr15	8
Endo	153517265	153519639	2375	chr1	14
Endo	23015364	23016326	963	chr14	6
Endo	121795768	121796719	952	chr3	8
Endo	6763996	6764316	321	chr10	3
Endo	91750021	91753388	3368	chr14	13
Endo	131394999	131396357	1359	chr5	11
Endo	1387570	1390962	3393	chr19	14
Endo	50506033	50508478	2446	chr14	12
Endo	2081984	2082848	865	chr1	6
Endo	94856984	94858339	1356	chr14	10
Endo	74752732	74754874	2143	chr2	12
Endo	99970448	99971016	569	chr7	4
Endo	42324450	42329760	5311	chr2	12
Endo	193963847	193965305	1459	chr3	7
Endo	179029719	179031448	1730	chr5	6
Endo	6475456	6477198	1743	chr19	7
Endo	42623718	42623946	229	chr8	6
Endo	121186479	121188228	1750	chr5	12
Endo	34773372	34775459	2088	chr21	13
Endo	237476609	237479015	2407	chr2	15
Endo	149876000	149877320	1321	chr5	4
Endo	239046275	239050671	4397	chr2	20
Endo	1607821	1611973	4153	chr16	20
Endo	46456210	46457689	1480	chr19	5
Endo	156122422	156124654	2233	chr1	13
Endo	4911022	4911224	203	chr7	5
Endo	110429593	110430489	897	chr1	5
Endo	105306815	105308892	2078	chr6	15
Endo	4301870	4305239	3370	chr19	19
Endo	55181512	55182038	527	chr4	3
Endo	133348116	133351687	3572	chr12	15
Endo	122287619	122288010	392	chr12	6
Endo	67379961	67381412	1452	chr16	6
Endo	35832887	35835542	2656	chr14	9
Endo	2738728	2738961	234	chr7	4
Endo	202562775	202565040	2266	chr2	9
Endo	87735689	87740893	5205	chr16	20
Endo	111536320	111537842	1523	chr12	8
Endo	197583266	197583934	669	chr2	4
Endo	102926502	102927898	1397	chr2	6
Endo	64468482	64470137	1656	chr10	4
Endo	23006993	23013826	6834	chr14	19
Endo	42379982	42382177	2196	chr19	6
Endo	118986471	118987153	683	chr11	4
Endo	153329013	153330776	1764	chr1	13
Endo	43765617	43766752	1136	chr1	7
Endo	51994615	51999045	4431	chr3	16
Endo	104913440	104914412	973	chr10	5
Endo	78000703	78001599	897	chr11	3
Endo	70550870	70552251	1382	chr15	4
Endo	19554113	19555369	1257	chr8	4
Endo	77951408	77953437	2030	chr17	13
Endo	31126718	31127744	1027	chr20	4
Endo	1724899	1726292	1394	chr12	10
Endo	19756582	19758221	1640	chr18	7
Endo	3585225	3585587	363	chr1	5
Endo	102667878	102670626	2749	chr11	10
Endo	62659934	62660624	691	chr1	10
Endo	39203007	39204386	1380	chr5	5
Endo	34497409	34497493	85	chr21	3
Endo	169074977	169076577	1601	chr5	4
Endo	54850444	54851740	1297	chr19	9
Endo	112031526	112033935	2410	chr1	6
Endo	116653093	116655078	1986	chr1	8
Endo	173723583	173724798	1216	chr2	6
Endo	16084676	16087145	2470	chr4	18
Endo	228334942	228337503	2562	chr1	10
Endo	88895691	88896942	1252	chr4	7
Endo	139658896	139659883	988	chr9	6
Endo	45391600	45393309	1710	chr11	9
Endo	174933478	174934845	1368	chr1	6
Endo	142416764	142417269	506	chr5	2
Endo	37256055	37258491	2437	chr22	9
Endo	6657167	6659770	2604	chr12	14
Endo	28230961	28234388	3428	chr8	9
Endo	55836640	55838191	1552	chr19	8
Endo	4101611	4104522	2912	chr16	15
Endo	240301504	240303404	1901	chr2	8
Endo	60118776	60119756	981	chr18	4
Endo	6886676	6887544	869	chr19	6
Endo	232878174	232881711	3538	chr2	9
Endo	32764865	32765402	538	chr6	14
Endo	5570686	5572794	2109	chr7	5
Endo	194875931	194878552	2622	chr3	8
Endo	1129666	1133378	3713	chr16	18
Endo	116341874	116344184	2311	chr9	7
Endo	46329068	46330597	1530	chr1	8
Endo	30627861	30628112	252	chr20	2
Endo	55681672	55683689	2018	chr17	5
Endo	55504848	55506512	1665	chr1	17
Endo	6873348	6878089	4742	chr12	19
Endo	114832833	114834683	1851	chr13	4
Endo	47986447	47989412	2966	chr7	9
Endo	940272	941207	936	chr11	4
Endo	32709071	32710231	1161	chr5	8
Endo	50699167	50702614	3448	chr16	9
Endo	47995771	47995865	95	chr11	2
Endo	49529851	49534470	4620	chr8	17
Endo	117691764	117693852	2089	chr9	9
Endo	74317022	74318422	1401	chr15	4
Endo	117695372	117696822	1451	chr11	8
Endo	205253947	205255989	2043	chr1	5
Endo	2840792	2843533	2742	chr6	14
Endo	54144380	54148283	3904	chr12	19
Endo	154163225	154167437	4213	chr1	14
Endo	133014881	133016787	1907	chr12	12
Endo	201995729	201997685	1957	chr2	7
Endo	41306100	41307228	1129	chr19	6
Endo	8770908	8772419	1512	chr17	11
Endo	46874243	46876658	2416	chr21	12
Endo	9262511	9263355	845	chr1	6
Endo	49338251	49339393	1143	chr15	14
Endo	222011091	222011349	259	chr1	4
Endo	464048	464190	143	chr20	3
Endo	72051730	72054160	2431	chr14	10
Endo	92324861	92325242	382	chr7	3
Endo	40123882	40125827	1946	chr21	7
Endo	23383753	23385979	2227	chr10	11
Endo	95725293	95726447	1155	chr9	4
Endo	8717011	8718597	1587	chr18	10
Endo	73002385	73002496	112	chr7	3
Endo	126278272	126279288	1017	chr10	6
Endo	69957583	69958964	1382	chr16	9
Endo	31110228	31111270	1043	chr6	7
Endo	79128827	79129078	252	chr17	5
Endo	45823612	45829032	5421	chr11	31
Endo	87979005	87983620	4616	chr5	18
Endo	176166550	176171913	5364	chr5	24
Endo	425188	426536	1349	chr17	7
Endo	47415173	47417832	2660	chr11	12
Endo	55017557	55018787	1231	chr20	3
Endo	178034599	178036284	1686	chr2	5
Endo	8580334	8580509	176	chr19	3
Endo	143927870	143929511	1642	chr6	7
Endo	86548323	86550450	2128	chr16	9
Endo	207995752	207997331	1580	chr1	6
Endo	112823756	112825266	1511	chr5	13
Endo	85095535	85097151	1617	chr16	10
Endo	172661803	172664439	2637	chr5	17
Endo	138725482	138728367	2886	chr5	12
Endo	90024543	90026078	1536	chr6	10
Endo	88868839	88869998	1160	chr16	7
Endo	50573970	50575374	1405	chr1	14
Endo	114790243	114791726	1484	chr3	6
Endo	64083028	64083493	466	chr2	3
Endo	45949677	45949878	202	chr17	5
Endo	75582881	75583421	541	chr7	4
Endo	19866743	19867423	681	chr20	9
Endo	74728834	74729551	718	chr18	17
Endo	112886757	112889844	3088	chr9	13
Endo	67223031	67225437	2407	chr16	9
Endo	142131465	142132699	1235	chr8	3
Endo	75877127	75879403	2277	chr17	9
Endo	49717973	49719922	1950	chr10	6
Endo	8946147	8947967	1821	chr16	6
Endo	101844626	101848236	3611	chr6	23
Endo	15141116	15142509	1394	chr17	5
Endo	73516760	73518235	1476	chr10	7
Endo	75093179	75096382	3204	chr17	7
Endo	84335238	84336445	1208	chr16	6
Endo	28724190	28725676	1487	chr7	9
Endo	23922378	23923610	1233	chr22	7
Endo	144651172	144656997	5826	chr8	26
Endo	65175585	65176353	769	chr15	3
Endo	108145374	108146529	1156	chr6	8
Endo	72527515	72527724	210	chr17	5
Endo	38570745	38570814	70	chr8	2
Endo	124042585	124044098	1514	chr5	7
Endo	2126032	2127775	1744	chr12	5
Endo	55157292	55157655	364	chr8	3
Endo	176826262	176829984	3723	chr5	15
Endo	7596908	7598673	1766	chr11	13
Endo	43334066	43334321	256	chr2	2
Endo	10251536	10253935	2400	chr12	8
Endo	65218019	65220152	2134	chr12	18
Endo	67176300	67177296	997	chr11	7
Endo	125805554	125808491	2938	chr10	10
Endo	130645353	130646078	726	chr7	3
Endo	109891681	109892206	526	chr2	4
Endo	74493640	74497361	3722	chr15	21
Endo	128457108	128458153	1046	chr11	6
Endo	135202522	135203200	679	chr10	8
Endo	20256458	20257420	963	chr7	7
Endo	92535822	92537502	1681	chr12	7
Endo	12585393	12586532	1140	chr6	5
Endo	113754264	113756071	1808	chr6	6
Endo	100737138	100738139	1002	chr4	7
Endo	129230550	129231478	929	chr2	4
Endo	65671664	65673222	1559	chr12	15
Endo	151433020	151434658	1639	chr7	10
Endo	56322667	56323816	1150	chr12	8
Endo	235068943	235069288	346	chr1	3
Endo	6929754	6931425	1672	chr17	6
Endo	41593385	41594509	1125	chr13	6
Endo	46666926	46674514	7589	chr17	43
Endo	35806330	35807232	903	chr22	5
Endo	177157711	177159881	2171	chr3	8
Endo	42229025	42229179	155	chr2	3
Endo	81590388	81591736	1349	chr15	4
Endo	125575742	125577065	1324	chr8	5
Endo	73044064	73045027	964	chr15	4
Endo	74172851	74174750	1900	chr11	5
Endo	44876312	44878229	1918	chr1	5
Endo	998432	1000516	2085	chr17	6
Endo	46410171	46411474	1304	chr3	7
Endo	219245556	219247055	1500	chr2	10
Endo	149470694	149473178	2485	chr7	11
Endo	17700308	17703776	3469	chr22	16
Endo	245411583	245411712	130	chr1	3
Endo	110001379	110001831	453	chr11	6
Endo	7604175	7606142	1968	chr17	7
Endo	128458240	128458845	606	chr2	10
Endo	80963803	80965595	1793	chr8	5
Endo	131810074	131810527	454	chr2	2
Endo	156305656	156306395	740	chr1	4
Endo	117544206	117544781	576	chr1	3
Endo	81731249	81732038	790	chr16	3
Endo	77551537	77553300	1764	chr18	5
Endo	8258592	8260068	1477	chr2	7
Endo	38114946	38118849	3904	chr21	10
Endo	52302150	52302576	427	chr3	5
Endo	29235921	29237766	1846	chr7	11
Endo	98031125	98032439	1315	chr10	9
Endo	31650735	31651676	942	chr6	19
Endo	90032391	90033656	1266	chr1	5
Endo	51016386	51018641	2256	chr22	21
Endo	50343552	50344626	1075	chr12	12
Endo	149908085	149909433	1349	chr1	13
Endo	131831038	131831936	899	chr9	3
Endo	58629939	58631038	1100	chr20	8
Endo	2563184	2564256	1073	chr7	7
Endo	57510284	57512580	2297	chr15	7
Endo	54758384	54758973	590	chr12	6
Endo	111588864	111589721	858	chr11	6
Endo	90767097	90769260	2164	chr15	6
Endo	4872537	4878701	6165	chr7	26
Endo	30878437	30886665	8229	chr6	90
Endo	32093854	32098249	4396	chr6	72
Endo	113365319	113366920	1602	chr13	4
Endo	21900204	21901685	1482	chr1	10
Endo	236106938	236109875	2938	chr1	9
Endo	65088881	65091707	2827	chr2	6
Endo	65297637	65297852	216	chr2	4
Endo	84627507	84629008	1502	chr16	8
Endo	49633674	49633902	229	chr19	3
Endo	110302332	110302560	229	chr1	5
Endo	4152651	4153713	1063	chr19	9
Endo	1462838	1465813	2976	chr17	7
Endo	41607535	41609256	1722	chr17	11
Endo	50980910	50981406	497	chr22	4
Endo	113636679	113640902	4224	chr13	16
Endo	840737	841082	346	chr19	7
Endo	66461884	66462988	1105	chr5	5
Endo	7054989	7056008	1020	chr12	12
Endo	86850108	86851425	1318	chr4	11
Endo	209570901	209571889	989	chr1	4
Endo	48521725	48523133	1409	chr20	7
Endo	109913739	109914235	497	chr1	2
Endo	149317669	149320352	2684	chr5	8
Endo	62434391	62435354	964	chr20	4
Endo	40731625	40732820	1196	chr15	8
Endo	91110426	91112135	1710	chr14	5
Endo	131437035	131439301	2267	chr12	16
Endo	141672830	141674008	1179	chr8	5
Endo	40912315	40914631	2317	chr17	9
Endo	41050668	41053228	2561	chr17	11
Endo	3147616	3148917	1302	chr11	6
Endo	6222458	6222973	516	chr11	3
Endo	148519772	148521623	1852	chr5	17
Endo	129314460	129315279	820	chr12	3
Endo	64835040	64837316	2277	chr11	7
Endo	32150063	32152269	2207	chr6	13
Endo	99696968	99698397	1430	chr7	9
Endo	42358481	42360143	1663	chr8	10
Endo	23434958	23435747	790	chr16	4
Endo	133708247	133710827	2581	chr9	12
Endo	33760215	33762126	1912	chr13	7
Endo	82262468	82262646	179	chr5	2
Endo	112041092	112043086	1995	chr6	10
Endo	103423896	103427172	3277	chr13	15
Endo	100889886	100891948	2063	chr15	17
Endo	216768141	216769199	1059	chr2	3
Endo	19149989	19152418	2430	chr7	12
Endo	2198550	2198879	330	chr1	4
Endo	156404965	156406711	1747	chr1	10
Endo	1635578	1635847	270	chr6	6
Endo	32715428	32717620	2193	chr1	12
Endo	67095769	67096197	429	chr17	3
Endo	94579171	94582935	3765	chr14	8
Endo	38286241	38288404	2164	chr8	6
Endo	39989296	39989423	128	chr13	3
Endo	91304710	91306178	1469	chr15	9
Endo	46781076	46783018	1943	chr16	11
Endo	169957156	169957562	407	chr2	3
Endo	23270838	23271838	1001	chr22	4
Endo	23284518	23286074	1557	chr14	6
Endo	85295997	85296503	507	chr16	3
Endo	1555791	1556929	1139	chr5	6
Endo	4425587	4426599	1013	chr10	8
Endo	154127088	154128443	1356	chr1	11
Endo	2602171	2604499	2329	chr11	10
Endo	46627896	46629090	1195	chr19	6
Endo	13387087	13389395	2309	chr10	10
Endo	119085200	119086762	1563	chr8	5
Endo	29830908	29833153	2246	chr16	15
Endo	167063581	167064091	511	chr1	6
Endo	93141826	93143010	1185	chr14	5
Endo	218989478	218991310	1833	chr2	8
Endo	30248585	30248906	322	chr10	5
Endo	9375570	9375605	36	chr2	2
Endo	187672350	187673180	831	chr3	2
Endo	170113838	170115351	1514	chr1	8
Endo	10600222	10601833	1612	chr1	5
Endo	95177821	95179625	1805	chr5	4
Endo	21503144	21505498	2355	chr14	7
Endo	54723075	54724125	1051	chr1	8
Endo	120996546	120997625	1080	chr2	5
Endo	152147230	152149196	1967	chr4	9
Endo	104382523	104385766	3244	chr8	14
Endo	164594504	164595269	766	chr1	4
Endo	119698268	119700029	1762	chr2	9
Endo	52391941	52394679	2739	chr15	10
Endo	182816225	182818516	2292	chr3	16
Endo	3730221	3733637	3417	chr20	11
Endo	157661037	157662237	1201	chr5	5
Endo	151798432	151800000	1569	chr1	6
Endo	85358533	85360217	1685	chr15	7
Endo	247581408	247582066	659	chr1	6
Endo	169531595	169533372	1778	chr5	12
Endo	110912019	110913398	1380	chr4	5
Endo	32033516	32036098	2583	chr22	6
Endo	90643766	90645018	1253	chr15	9
Endo	94421758	94422013	256	chr14	5
Endo	19868719	19868911	193	chr22	4
Endo	166913694	166914191	498	chr1	2
Endo	27200959	27205514	4556	chr7	27
Endo	76801065	76803701	2637	chr17	11
Endo	51669595	51670552	958	chr19	6
Endo	8941747	8943436	1690	chr16	10
Endo	39719270	39720155	886	chr15	3
Endo	64970864	64972080	1217	chr1	6
Endo	22560922	22562469	1548	chr8	10
Endo	57700944	57702239	1296	chr16	9
Endo	22657285	22657568	284	chr18	2
Endo	38481364	38482118	755	chr1	5
Endo	161168856	161172291	3436	chr1	27
Endo	151138425	151139352	928	chr6	3
Endo	57349650	57351118	1469	chr16	3
Endo	39709853	39710068	216	chr22	5
Endo	130540941	130542853	1913	chr9	9
Endo	221340612	221341100	489	chr1	2
Endo	54177144	54177694	551	chr19	5
Endo	127433130	127433907	778	chr3	4
Endo	137261559	137263731	2173	chr9	7
Endo	1781505	1784413	2909	chr11	9
Endo	47896448	47897451	1004	chr20	8
Endo	94586592	94587905	1314	chr1	8
Endo	176889591	176890677	1087	chr5	5
Endo	19222112	19222476	365	chr16	6
Endo	47559425	47560578	1154	chr22	4
Endo	27357421	27358846	1426	chr2	7
Endo	142635171	142637936	2766	chr7	11
Endo	52390810	52392100	1291	chr19	14
Endo	6190408	6191207	800	chr10	4
Endo	52225262	52226636	1375	chr12	5
Endo	40176506	40177887	1382	chr21	11
Endo	169487146	169487675	530	chr3	4
Endo	155161784	155163590	1807	chr1	10
Endo	30814783	30818470	3688	chr22	6
Endo	729204	729956	753	chr10	8
Endo	23762558	23763959	1402	chr1	9
Endo	47374208	47377212	3005	chr11	10
Endo	7310347	7312081	1735	chr17	12
Endo	17860813	17862385	1573	chr19	8
Endo	102765227	102766610	1384	chr10	8
Endo	139060294	139064216	3923	chr5	14
Endo	50292471	50298607	6137	chr3	12
Endo	6605420	6605464	45	chr1	3
Endo	16891136	16891556	421	chr17	5
Endo	119613255	119617656	4402	chr12	18
Endo	77774208	77775623	1416	chr15	3
Endo	3627243	3628485	1243	chr16	8
Endo	71102918	71104407	1490	chr3	6
Endo	159556212	159558254	2043	chr3	12
Endo	77352428	77352983	556	chr5	4
Endo	71748552	71749237	686	chr5	3
Endo	750231	753808	3578	chr7	24
Endo	124766927	124768950	2024	chr11	13
Endo	762510	763049	540	chr17	4
Endo	5074224	5076032	1809	chr19	6
Endo	17236250	17237120	871	chr19	2
Endo	65086822	65087369	548	chr2	3
Endo	145060083	145061786	1704	chr8	10
Endo	77218378	77219495	1118	chr18	6
Endo	113448464	113448838	375	chr2	3
Endo	132110376	132115043	4668	chr5	30
Endo	25214469	25215914	1446	chr3	8
Endo	8795619	8796038	420	chr11	4
Endo	207975182	207977868	2687	chr1	13
Endo	2502181	2504813	2633	chr11	7
Endo	124776158	124781038	4881	chr12	14
Endo	72545053	72546833	1781	chr10	7
Endo	72620488	72622030	1543	chr3	5
Endo	134575145	134576386	1242	chr7	13
Endo	42234586	42234721	136	chr1	2
Endo	180230022	180231650	1629	chr5	20
Endo	59510381	59510631	251	chr15	3
Endo	41275117	41276343	1227	chr15	4
Endo	154215934	154217023	1090	chr5	6
Endo	36013307	36014356	1050	chr22	12
Endo	8735360	8736433	1074	chr16	6
Endo	134221503	134222581	1079	chr10	7
Endo	12158816	12159950	1135	chr11	6
Endo	66055170	66056330	1161	chr11	5
Endo	150239245	150241442	2198	chr1	11
Endo	109245582	109246512	931	chr12	3
Endo	247611448	247612701	1254	chr1	5
Endo	204547598	204548638	1041	chr2	4
Endo	124971707	124974175	2469	chr11	9
Endo	55535918	55537146	1229	chr2	5
Endo	1991815	1994574	2760	chr8	19
Endo	62774939	62776530	1592	chr17	5
Endo	171560011	171561201	1191	chr3	6
Endo	70779346	70780653	1308	chr15	3
Endo	121623552	121625260	1709	chr12	5
Endo	233875870	233879149	3280	chr2	18
Endo	65959875	65960369	495	chr12	2
Endo	24737173	24739091	1919	chr10	6
Endo	1807214	1807333	120	chr11	3
Endo	197124443	197125372	930	chr2	4
Endo	3080197	3080338	142	chr3	3
Endo	1117418	1117916	499	chr7	6
Endo	31270433	31271642	1210	chr16	6
Endo	72135680	72135799	120	chr3	2
Endo	182760143	182763105	2963	chr1	8
Endo	39353495	39354115	621	chr22	5
Endo	36931157	36933189	2033	chr20	10
Endo	28884599	28890725	6127	chr6	39
Endo	121223534	121224679	1146	chr2	10
Endo	29281087	29281544	458	chr17	2
Endo	138820503	138821354	852	chr6	8
Endo	90074220	90077208	2989	chr16	6
Endo	52260090	52261446	1357	chr3	10
Endo	30330979	30332478	1500	chr10	6
Endo	31689996	31692375	2380	chr6	33
Endo	207241391	207242586	1196	chr1	5
Endo	234843592	234845770	2179	chr1	8
Endo	31645405	31648146	2742	chr6	15
Endo	37570400	37573157	2758	chr2	13
Endo	20876579	20879219	2641	chr22	8
Endo	110350187	110350741	555	chr12	3
Endo	110913606	110915624	2019	chr13	6
Endo	93170808	93171393	586	chr14	3
Endo	93959671	93960152	482	chr9	3
Endo	60663680	60665376	1697	chr15	4
Endo	125523162	125524520	1359	chr6	5
Endo	126764300	126765380	1081	chr10	4
Endo	65995453	65997729	2277	chr12	9
Endo	13900978	13901943	966	chr10	4
Endo	132682162	132682473	312	chr9	3
Endo	101926568	101928560	1993	chr7	8
Endo	49486155	49489359	3205	chr16	9
Endo	169787781	169788013	233	chr5	2
Endo	1074926	1077904	2979	chr19	9
Endo	49314155	49316785	2631	chr3	18
Endo	75437512	75438133	622	chr17	4
Endo	212802396	212804203	1808	chr1	5
Endo	17349027	17349817	791	chr17	3
Endo	70797312	70798565	1254	chr15	4
Endo	156744510	156744537	28	chr6	2
Endo	28504632	28506477	1846	chr16	9
Endo	2140096	2141841	1746	chr17	7
Endo	34457129	34458458	1330	chr9	5
Endo	36011405	36012221	817	chr22	5
Endo	40184858	40185894	1037	chr4	3
Endo	15090163	15090971	809	chr6	7
Endo	8210810	8211391	582	chr12	4
Endo	131592059	131594961	2903	chr5	13
Endo	89703393	89704455	1063	chr12	4
Endo	219194421	219194809	389	chr2	3
Endo	16189554	16191219	1666	chr17	6
Endo	30103459	30105198	1740	chr6	14
Endo	1296469	1300211	3743	chr11	19
Endo	96437089	96439560	2472	chr12	6
Endo	149551885	149551942	58	chr6	2
Endo	223915245	223918000	2756	chr2	19
Endo	52034861	52036199	1339	chr19	8
Endo	57742858	57743599	742	chr3	10
Endo	101173617	101174420	804	chr13	8
Endo	113345365	113347428	2064	chr2	6
Endo	5152339	5154148	1810	chr12	9
Endo	9987393	9989666	2274	chr3	10
Endo	34638009	34639113	1105	chr21	14
Endo	18329562	18330092	531	chr7	6
Endo	109556914	109557804	891	chr6	6
Endo	8590567	8591776	1210	chr19	4
Endo	153521659	153522998	1340	chr1	10
Endo	19366443	19368277	1835	chr11	15
Endo	184297380	184297522	143	chr3	3
Endo	45946271	45948853	2583	chr20	12
Endo	67204799	67206434	1636	chr11	14
Endo	6418978	6421171	2194	chr8	14
Endo	139129886	139129949	64	chr9	2
Endo	1501109	1503979	2871	chr5	9
Endo	167069326	167070616	1291	chr6	6
Endo	94241055	94242934	1880	chr12	6
Endo	124086862	124088120	1259	chr9	4
Endo	104391679	104392395	717	chr14	2
Endo	5239311	5240058	748	chr3	3
Endo	36608691	36613596	4906	chr17	15
Endo	46829600	46831284	1685	chr21	7
Endo	128692795	128695541	2747	chr11	12
Endo	100857629	100857725	97	chr14	3
Endo	58905592	58905740	149	chr14	3
Endo	35851725	35855197	3473	chr5	8
Endo	66491336	66494112	2777	chr5	7
Endo	40489513	40489785	273	chr17	5
Endo	36010619	36012946	2328	chr20	9
Endo	90547692	90548975	1284	chr15	5
Endo	163844169	163845190	1022	chr1	3
Endo	1719161	1719323	163	chr2	2
Endo	93582929	93584748	1820	chr11	12
Endo	2750213	2752360	2148	chr6	6
Endo	1853713	1862309	8597	chr11	45
Endo	160179710	160181024	1315	chr1	7
Endo	60755359	60756422	1064	chr2	3
Endo	57522493	57524770	2278	chr4	15
Endo	169757430	169758391	962	chr5	6
Endo	45585347	45587595	2249	chr21	7
Endo	39321449	39324326	2878	chr3	12
Endo	11372956	11376360	3405	chr11	12
Endo	145588627	145590148	1522	chr1	10
Endo	102061627	102061629	3	chr7	2
Endo	28517278	28518347	1070	chr16	7
Endo	16101530	16101869	340	chr16	4
Endo	168851195	168852374	1180	chr3	7
Endo	72135820	72136157	338	chr18	2
Endo	1119760	1121929	2170	chr7	14
Endo	18785807	18787223	1417	chr3	5
Endo	49158711	49160180	1470	chr12	6
Endo	47933600	47934793	1194	chr3	8
Endo	8464763	8466005	1243	chr2	6
Endo	101196636	101197428	793	chr13	4
Endo	84548485	84548506	22	chr16	2
Endo	141245237	141247083	1847	chr5	10
Endo	85654157	85656678	2522	chr16	8
Endo	185733358	185734598	1241	chr4	8
Endo	6712998	6714166	1169	chr6	4
Endo	116893334	116893985	652	chr12	3
Endo	32242411	32242866	456	chr22	6
Endo	211779638	211780386	749	chr1	3
Endo	151102703	151103843	1141	chr3	5
Endo	61235829	61238787	2959	chr3	20
Endo	47051416	47053057	1642	chr1	5
Endo	3319433	3321351	1919	chr1	9
Endo	22777266	22778600	1335	chr1	11
Endo	113389386	113390077	692	chr13	3
Endo	74537514	74538030	517	chr15	5
Endo	17200378	17203122	2745	chr19	6
Endo	7276360	7276714	355	chr12	3
Endo	151966448	151968377	1930	chr1	13
Endo	130691264	130693960	2697	chr8	7
Endo	22629048	22629474	427	chr7	3
Endo	62582474	62583946	1473	chr20	10
Endo	81233024	81233028	5	chr6	2
Endo	114888458	114891224	2767	chr13	14
Endo	55361816	55366130	4315	chr16	14
Endo	7165647	7167468	1822	chr6	4
Endo	31985870	31986250	381	chr12	2
Endo	129241776	129246696	4921	chr9	11
Endo	157474409	157476930	2522	chr7	11
Endo	48901585	48902299	715	chr4	2
Endo	19248518	19250279	1762	chr1	7
Endo	1091849	1093661	1813	chr5	8
Endo	15655783	15656636	854	chr1	4
Endo	38472961	38473789	829	chr17	6
Endo	26856105	26856664	560	chr10	4
Endo	113645505	113647549	2045	chr13	8
Endo	74078997	74080023	1027	chr6	11
Endo	134569547	134570528	982	chr8	3
Endo	74296334	74298074	1741	chr14	6
Endo	78114737	78115350	614	chr4	5
Endo	121446202	121447545	1344	chr11	6
Endo	105749409	105752309	2901	chr14	8
Endo	32370637	32376095	5459	chr6	24
Endo	180071709	180073780	2072	chr5	10
Endo	34398955	34399844	890	chr10	6
Endo	50964653	50967392	2740	chr22	12
Endo	55059920	55059980	61	chr17	3
Endo	70210616	70211531	916	chr11	6
Endo	10481217	10482612	1396	chr11	6
Endo	94535617	94539852	4236	chr7	26
Endo	134952207	134953171	965	chr6	2
Endo	169727643	169727897	255	chr5	2
Endo	122100020	122100992	973	chr11	3
Endo	70432922	70435266	2345	chr15	5
Endo	236118040	236118450	411	chr1	3
Endo	42188218	42188629	412	chr13	3
Endo	38754529	38756382	1854	chr19	13
Endo	43887332	43887690	359	chr21	3
Endo	138200097	138200679	583	chr6	6
Endo	76718664	76720700	2037	chr17	11
Endo	190445728	190449241	3514	chr2	11
Endo	120626714	120627704	991	chr8	2
Endo	51254021	51256146	2126	chr2	13
Endo	5652129	5653922	1794	chr11	8
Endo	6897416	6898975	1560	chr12	9
Endo	99436798	99437860	1063	chr15	5
Endo	57252275	57252371	97	chr11	2
Endo	3328593	3332705	4113	chr1	15
Endo	37624406	37625461	1056	chr22	3
Endo	75282051	75283962	1912	chr16	14
Endo	16169888	16170435	548	chr16	4
Endo	128110093	128110778	686	chr10	6
Endo	17042517	17042926	410	chr2	2
Endo	60788279	60790391	2113	chr11	5
Endo	45593988	45595361	1374	chr21	5
Endo	134975778	134977141	1364	chr2	3
Endo	1140664	1142405	1742	chr1	12
Endo	90031307	90031655	349	chr10	3
Endo	224356831	224357281	451	chr1	2
Endo	246937898	246939453	1556	chr1	8
Endo	6113023	6113068	46	chr1	3
Endo	37323871	37326019	2149	chr9	6
Endo	14344359	14347289	2931	chr9	7
Endo	16973164	16974681	1518	chr3	5
Endo	6587445	6589075	1631	chr6	9
Endo	69280890	69283681	2792	chr11	8
Endo	30346661	30349729	3069	chr10	13
Endo	68845932	68848277	2346	chr11	8
Endo	10483307	10483580	274	chr18	2
Endo	62693039	62695680	2642	chr11	9
Endo	31487153	31489209	2057	chr16	7
Endo	141191429	141191557	129	chr5	2
Endo	178840137	178840498	362	chr1	4
Endo	12183446	12186847	3402	chr11	5
Endo	10443745	10445016	1272	chr2	9
Endo	86229804	86231077	1274	chr12	9
Endo	181056127	181058068	1942	chr1	12
Endo	193498969	193501119	2151	chr3	5
Endo	159465218	159467041	1824	chr6	7
Endo	43668107	43669708	1602	chr21	5
Endo	102326136	102327308	1173	chr11	3
Endo	54968985	54974287	5303	chr16	27
Endo	85981336	85981947	612	chr16	5
Endo	8833355	8835025	1671	chr12	5
Endo	47326127	47326847	721	chr13	4
Endo	69023191	69023512	322	chr15	2
Endo	27207318	27211741	4424	chr7	32
Endo	218842152	218845156	3005	chr2	11
Endo	74371621	74371760	140	chr17	3
Endo	28122244	28123229	986	chr22	3
Endo	89029001	89029140	140	chr9	3
Endo	11219043	11220613	1571	chr10	4
Endo	22968992	22970339	1348	chr1	7
Endo	52732648	52735306	2659	chr13	24
Endo	55240874	55243181	2308	chr8	7
Endo	89774031	89774948	918	chr14	3
Endo	101468104	101469146	1043	chr7	9
Endo	106340856	106342563	1708	chr6	4
Endo	8412158	8412849	692	chr1	5
Endo	698261	700672	2412	chr17	7
Endo	95962091	95963179	1089	chr2	5
Endo	22950395	22951420	1026	chr14	8
Endo	2979311	2980937	1627	chr1	8
Endo	140748972	140749561	590	chr8	5
Endo	57519282	57520988	1707	chr11	15
Endo	2919689	2925996	6308	chr11	56
Endo	1660513	1661619	1107	chr11	6
Endo	124987896	124990763	2868	chr9	16
Endo	77965915	77967813	1899	chr17	9
Endo	54281198	54283267	2070	chr5	14
Endo	107026178	107029443	3266	chr13	15
Endo	124193684	124195435	1752	chr8	19
Endo	159969044	159969703	660	chr4	3
Endo	195848644	195849674	1031	chr3	5
Endo	187086147	187087086	940	chr3	5
Endo	2764442	2764530	89	chr9	2
Endo	45007988	45009401	1414	chr1	4
Endo	117567756	117569511	1756	chr9	5
Endo	140872103	140872429	327	chr4	2
Endo	92914036	92915581	1546	chr5	8
Endo	62406790	62407286	497	chr17	7
Endo	107142673	107146164	3492	chr13	11
Endo	75237170	75238948	1779	chr17	11
Endo	10443689	10446556	2868	chr19	12
Endo	116234979	116235096	118	chr8	2
Endo	29690035	29690524	490	chr16	3
Endo	81122314	81124767	2454	chr4	13
Endo	6470130	6470610	481	chr20	2
Endo	1506936	1509296	2361	chr11	12
Endo	52367810	52368291	482	chr13	3
Endo	59808969	59809546	578	chr15	3
Endo	27941405	27942055	651	chr8	3
Endo	11778902	11779941	1040	chr6	6
Endo	129252371	129254157	1787	chr9	4
Endo	36946448	36949733	3286	chr1	13
Endo	6386080	6386150	71	chr8	3
Endo	114200396	114202330	1935	chr1	6
Endo	79392689	79394569	1881	chr17	8
Endo	219833489	219836686	3198	chr1	9
Endo	2283790	2284960	1171	chr7	4
Endo	74822994	74824413	1420	chr18	4
Endo	56616580	56619769	3190	chr17	11
Endo	124926062	124926594	533	chr12	3
Endo	27015473	27017005	1533	chr11	10
Endo	3937543	3939393	1851	chr10	5
Endo	74840216	74842101	1886	chr18	3
Endo	126140002	126141165	1164	chr6	4
Endo	26577563	26578508	946	chr17	4
Endo	13446373	13446664	292	chr9	3
Endo	32711840	32714308	2469	chr1	11
Endo	141518396	141520016	1621	chr8	5
Endo	66095842	66097702	1861	chr7	3
Endo	243641182	243641454	273	chr1	2
Endo	36421230	36422615	1386	chr11	9
Endo	156878112	156879083	972	chr3	13
Endo	178992788	178994942	2155	chr1	12
Endo	80870107	80871405	1299	chr17	7
Endo	93347048	93347244	197	chr15	2
Endo	128405647	128411018	5372	chr2	20
Endo	31001766	31004367	2602	chr22	20
Endo	1979360	1981403	2044	chr7	9
Endo	22978556	22979739	1184	chr1	10
Endo	145277734	145279570	1837	chr2	17
Endo	120685545	120688673	3129	chr12	9
Endo	174456504	174459412	2909	chr4	9
Endo	123632825	123636717	3893	chr12	16
Endo	159868242	159869223	982	chr1	4
Endo	43044573	43045555	983	chr5	6
Endo	174842571	174844560	1990	chr1	13
Endo	246952048	246955186	3139	chr1	17
Endo	87894022	87895137	1116	chr4	3
Endo	168417574	168419691	2118	chr6	13
Endo	79075866	79078695	2830	chr17	12
Endo	43542576	43543220	645	chr18	2
Endo	3441381	3441625	245	chr10	3
Endo	171583616	171583853	238	chr5	2
Endo	57789944	57792403	2460	chr11	8
Endo	242605362	242607611	2250	chr2	9
Endo	31956270	31956405	136	chr1	3
Endo	84138841	84139584	744	chr4	3
Endo	1664329	1666607	2279	chr17	10
Endo	28917964	28919387	1424	chr1	10
Endo	173176090	173177161	1072	chr1	9
Endo	127663200	127664470	1271	chr6	9
Endo	170208605	170211126	2522	chr5	11
Endo	121890311	121890907	597	chr12	5
Endo	42565051	42565866	816	chr5	6
Endo	30300972	30301179	208	chr20	2
Endo	368394	370479	2086	chr5	7
Endo	133344446	133346891	2446	chr12	11
Endo	61914812	61916279	1468	chr20	12
Endo	44086617	44087326	710	chr15	5
Endo	26986119	26987065	947	chr12	17
Endo	40116432	40120496	4065	chr17	21
Endo	112758379	112761844	3466	chr13	23
Endo	134260351	134261655	1305	chr10	5
Endo	30164267	30170340	6074	chr6	43
Endo	97873728	97873804	77	chr8	2
Endo	130550240	130551733	1494	chr9	6
Endo	160342957	160344734	1778	chr1	5
Endo	62229913	62231081	1169	chr11	6
Endo	134231487	134232489	1003	chr10	6
Endo	31743769	31749716	5948	chr6	56
Endo	80843878	80847546	3669	chr17	14
Endo	73261880	73262345	466	chr17	2
Endo	3847872	3848829	958	chr17	6
Endo	142335272	142336418	1147	chr8	7
Endo	115467792	115469146	1355	chr10	8
Endo	94167631	94169909	2279	chr1	6
Endo	158262395	158263984	1590	chr7	4
Endo	151787430	151788262	833	chr1	4
Endo	22502413	22503577	1165	chr8	4
Endo	86608910	86613731	4822	chr16	17
Endo	55449439	55449446	8	chr19	2
Endo	74581411	74582660	1250	chr8	5
Endo	32667754	32668840	1087	chr20	6
Endo	6280998	6281474	477	chr12	3
Endo	48275709	48276809	1101	chr12	7
Endo	148442554	148444109	1556	chr5	11
Endo	457243	458586	1344	chr11	6
Endo	1474995	1478509	3515	chr5	11
Endo	35039849	35042395	2547	chr9	8
Endo	118276524	118277529	1006	chr3	5
Endo	33162885	33162957	73	chr19	3
Endo	86011615	86013378	1764	chr16	10
Endo	30935143	30936955	1813	chr3	12
Endo	233449264	233449283	20	chr2	2
Endo	114225171	114225882	712	chr6	4
Endo	3024507	3026567	2061	chr19	8
Endo	43814169	43815035	867	chr1	6
Endo	183262587	183263756	1170	chr3	4
Endo	39347307	39348639	1333	chr22	6
Endo	21785459	21785911	453	chr14	4
Endo	76010444	76011428	985	chr5	9
Endo	16741057	16743479	2423	chr5	8
Endo	154473340	154474530	1191	chr1	7
Endo	50340564	50341369	806	chr3	7
Endo	31191412	31193047	1636	chr20	3
Endo	99279985	99280963	979	chr2	7
Endo	103979670	103981113	1444	chr12	8
Endo	230933067	230934799	1733	chr2	9
Endo	74308979	74309056	78	chr17	3
Endo	24712329	24713283	955	chr2	6
Endo	10220013	10222409	2397	chr19	19
Endo	66808811	66811157	2347	chr2	10
Endo	118864465	118865927	1463	chr3	20
Endo	37453429	37455317	1889	chr13	11
Endo	79056061	79058333	2273	chr17	11
Endo	93924398	93926553	2156	chr9	6
Endo	67639921	67640411	491	chr5	2
Endo	30457765	30460798	3034	chr6	26
Endo	153362927	153364020	1094	chr1	9
Endo	41906957	41908622	1666	chr6	6
Endo	2202028	2203648	1621	chr1	6
Endo	145011406	145012644	1239	chr8	4
Endo	6319756	6322378	2623	chr6	13
Endo	235091106	235091608	503	chr1	4
Endo	116434532	116434542	11	chr11	2
Endo	161052851	161054174	1324	chr1	7
Endo	27038605	27040099	1495	chr5	9
Endo	53601015	53602918	1904	chr12	8
Endo	45671208	45674702	3495	chr11	12
Endo	158636635	158637684	1050	chr5	14
Endo	82044738	82046403	1666	chr16	14
Endo	78825125	78826369	1245	chr17	5
Endo	46351724	46351847	124	chr18	2
Endo	168225381	168227261	1881	chr6	11
Endo	16168148	16168399	252	chr16	2
Endo	71821577	71824003	2427	chr2	7
Endo	121991485	121992797	1313	chr2	7
Endo	30955358	30958445	3088	chr6	18
Endo	5524963	5525075	113	chr7	3
Endo	2555717	2556805	1089	chr19	6
Endo	40746901	40748087	1187	chr15	5
Endo	32906460	32907385	926	chr6	8
Endo	46506244	46508105	1862	chr17	11
Endo	22917452	22918953	1502	chr14	6
Endo	3114820	3115644	825	chr1	6
Endo	39126551	39127000	450	chr20	2
Endo	69257736	69261044	3309	chr11	15
Endo	2082689	2084192	1504	chr16	8
Endo	9427798	9428726	929	chr2	4
Endo	18976715	18976857	143	chr9	2
Endo	46741492	46743199	1708	chr3	10
Endo	42137763	42138012	250	chr13	2
Endo	89363047	89364225	1179	chr16	10
Endo	72476373	72477069	697	chr15	5
Endo	37005558	37006314	757	chr8	4
Endo	170928131	170928419	289	chr4	2
Endo	30782798	30783534	737	chr10	3
Endo	152580806	152580863	58	chr4	2
Endo	131661720	131663355	1636	chr8	4
Endo	73509878	73509955	78	chr17	2
Endo	54457645	54459009	1365	chr4	12
Endo	80007223	80008637	1415	chr10	7
Endo	46130858	46131862	1005	chr3	3
Endo	185205197	185205651	455	chr4	4
Endo	58149339	58150695	1357	chr16	5
Endo	8651018	8651231	214	chr1	2
Endo	119293385	119295757	2373	chr11	18
Endo	101315498	101316694	1197	chr8	7
Endo	12728890	12729527	638	chr7	3
Endo	169927922	169929133	1212	chr2	5
Endo	31589161	31593807	4647	chr6	37
Endo	21685401	21690789	5389	chr20	26
Endo	74479764	74480931	1168	chr17	4
Endo	47803322	47803608	287	chr19	3
Endo	101642224	101643351	1128	chr2	5
Endo	12263722	12264562	841	chr11	4
Endo	184249374	184249490	117	chr3	2
Endo	186558617	186560403	1787	chr4	9
Endo	643533	643676	144	chr17	3
Endo	1776289	1778627	2339	chr11	5
Endo	50570126	50571169	1044	chr10	4
Endo	75017491	75017893	403	chr11	2
Endo	137056645	137058028	1384	chr5	7
Endo	138866882	138867125	244	chr6	5
Endo	75442678	75444115	1438	chr7	11
Endo	63553581	63555464	1884	chr17	8
Endo	11608329	11610711	2383	chr3	15
Endo	21200368	21200930	563	chr6	3
Endo	48065094	48066241	1148	chr11	5
Endo	10396521	10396552	32	chr12	2
Endo	185189248	185189620	373	chr4	4
Endo	49499006	49500009	1004	chr16	7
Endo	41402389	41403507	1119	chr8	5
Endo	61572170	61573176	1007	chr11	4
Endo	90145794	90147030	1237	chr10	3
Endo	111854118	111854649	532	chr13	3
Endo	30503544	30505679	2136	chr7	5
Endo	12508122	12510657	2536	chr1	6
Endo	131565910	131570234	4325	chr10	23
Endo	78775635	78778553	2919	chr17	9
Endo	31477176	31480787	3612	chr22	19
Endo	86037106	86038802	1697	chr2	7
Endo	113645509	113646285	777	chr12	3
Endo	129731748	129733373	1626	chr10	9
Endo	44300401	44300942	542	chr1	2
Endo	89152212	89153457	1246	chr4	8
Endo	69200251	69200846	596	chr16	3
Endo	151087534	151088236	703	chr7	5
Endo	14967080	14968227	1148	chr12	5
Endo	57547347	57548746	1400	chr4	11
Endo	17436920	17437891	972	chr16	4
Endo	32362318	32364075	1758	chr6	15
Endo	238936238	238936673	436	chr2	2
Endo	73294234	73295930	1697	chr7	5
Endo	99978986	99980418	1433	chr15	7
Endo	68122574	68125599	3026	chr15	13
Endo	49877273	49878498	1226	chr3	3
Endo	45575014	45576085	1072	chr21	5
Endo	40825798	40826212	415	chr17	3
Endo	84029457	84029672	216	chr16	4
Endo	73356316	73359987	3672	chr11	21
Endo	2241249	2242468	1220	chr9	6
Endo	7088654	7088771	118	chr10	2
Endo	10583326	10584169	844	chr8	3
Endo	77536313	77538114	1802	chr17	10
Endo	76144940	76146148	1209	chr5	5
Endo	62853142	62853598	457	chr15	5
Endo	240875648	240878313	2666	chr2	7
Endo	50801745	50802253	509	chr14	3
Endo	15672633	15673252	620	chr1	2
Endo	119399925	119401660	1736	chr6	11
Endo	90880152	90880158	7	chr15	2
Endo	35754204	35755346	1143	chr9	5
Endo	83583849	83584411	563	chr5	2
Endo	624230	625704	1475	chr5	8
Endo	15585704	15586166	463	chr1	3
Endo	13582059	13582456	398	chr6	3
Endo	202296920	202298388	1469	chr2	4
Endo	207077894	207079809	1916	chr2	7
Endo	38026076	38026422	347	chr9	3
Endo	95251927	95252658	732	chr5	2
Endo	11484448	11485746	1299	chr19	15
Endo	192710226	192712975	2750	chr2	16
Endo	30654871	30656010	1140	chr3	5
Endo	113359631	113359836	206	chr13	2
Endo	144282305	144283348	1044	chr6	5
Endo	19804663	19804893	231	chr20	3
Endo	145713607	145714533	927	chr5	7
Endo	33565228	33565386	159	chr1	2
Endo	101487756	101493028	5273	chr14	42
Endo	83501699	83501835	137	chr15	2
Endo	63257403	63259705	2303	chr11	12
Endo	158380244	158381268	1025	chr5	3
Endo	135602552	135602559	8	chr6	2
Endo	93549904	93551275	1372	chr7	11
Endo	85368682	85370033	1352	chr16	5
Endo	43768048	43769489	1442	chr1	3
Endo	116270626	116271272	647	chr1	4
Endo	101518520	101522431	3912	chr14	26
Endo	1168528	1170384	1857	chr5	6
Endo	33560953	33561449	497	chr6	8
Endo	7959907	7961272	1366	chr17	7
Endo	67829427	67830153	727	chr5	3
Endo	116659609	116660240	632	chr7	6
Endo	88153520	88153752	233	chr11	2
Endo	11330882	11330934	53	chr16	2
Endo	57967535	57968435	901	chr3	2
Endo	27252541	27254071	1531	chr7	8
Endo	159795262	159797320	2059	chr1	7
Endo	160708987	160709239	253	chr1	3
Endo	43543948	43544017	70	chr22	2
Endo	72199459	72201951	2493	chr3	10
Endo	79328522	79328644	123	chr9	2
Endo	20385524	20386757	1234	chr2	5
Endo	159793889	159794538	650	chr2	3
Endo	50397072	50398546	1475	chr10	6
Endo	132451704	132454352	2649	chr6	8
Endo	124512038	124513239	1202	chr12	3
Endo	46742767	46744500	1734	chr13	4
Endo	162287718	162288869	1152	chr1	5
Endo	24914326	24916084	1759	chr22	6
Endo	127052763	127054804	2042	chr9	7
Endo	8612614	8613388	775	chr3	4
Endo	70771629	70772760	1132	chr15	3
Endo	79017421	79019466	2046	chr17	5
Endo	117068115	117070485	2371	chr11	10
Endo	6690702	6691093	392	chr4	4
Endo	62456939	62458823	1885	chr11	14
Endo	99158698	99159656	959	chr13	4
Endo	100999562	101002170	2609	chr14	5
Endo	8685827	8688166	2340	chr3	10
Endo	27229069	27230589	1521	chr17	14
Endo	152608012	152609248	1237	chr4	7
Endo	44004565	44004688	124	chr6	2
Endo	6683274	6683284	11	chr9	2
Endo	86254535	86256065	1531	chr2	8
Endo	72541057	72542918	1862	chr17	7
Endo	96084821	96087295	2475	chr8	10
Endo	30361323	30362971	1649	chr7	5
Endo	18490820	18491545	726	chr20	6
Endo	75196760	75196940	181	chr17	3
Endo	66138943	66139656	714	chr5	2
Endo	3239139	3240386	1248	chr1	5
Endo	159537004	159538730	1727	chr6	4
Endo	964629	968577	3949	chr7	16
Endo	656339	659281	2943	chr4	13
Endo	65646612	65647532	921	chr11	5
Endo	131723239	131725325	2087	chr5	6
Endo	212838765	212841294	2530	chr1	11
Endo	71186680	71190017	3338	chr11	12
Endo	156221227	156222736	1510	chr1	6
Endo	176856550	176857637	1088	chr5	3
Endo	127473259	127473936	678	chr3	4
Endo	46889624	46890512	889	chr6	7
Endo	37638696	37641339	2644	chr8	6
Endo	75079350	75081871	2522	chr15	7
Endo	244264702	244264748	47	chr1	2
Endo	165853249	165854897	1649	chr1	4
Endo	2135948	2140231	4284	chr7	11
Endo	12199836	12203532	3697	chr3	14
Endo	160188010	160189254	1245	chr4	6
Endo	1641924	1643253	1330	chr12	5
Endo	27968791	27969965	1175	chr17	5
Endo	17409889	17411586	1698	chr1	7
Endo	914329	916207	1879	chr11	14
Endo	49537601	49537714	114	chr16	2
Endo	87468226	87471211	2986	chr16	10
Endo	21856149	21857295	1147	chr6	4
Endo	42990475	42991905	1431	chr2	11
Endo	100327189	100328745	1557	chr3	7
Endo	19673800	19674105	306	chr2	3
Endo	1537775	1539318	1544	chr16	10
Endo	23160459	23161379	921	chr22	5
Endo	7482456	7483518	1063	chr17	7
Endo	40476688	40477951	1264	chr21	3
Endo	45465480	45468114	2635	chr10	9
Endo	65169664	65172436	2773	chr14	19
Endo	24795830	24797176	1347	chr4	11
Endo	197106919	197107109	191	chr2	2
Endo	33998371	33998598	228	chr19	2
Endo	3384736	3387994	3259	chr4	13
Endo	172655841	172658226	2386	chr5	8
Endo	68855823	68857566	1744	chr11	7
Endo	69152424	69153228	805	chr14	4
Endo	238382720	238383665	946	chr2	3
Endo	28588336	28589782	1447	chr2	5
Endo	73796780	73797758	979	chr11	3
Endo	99945058	99946403	1346	chr14	7
Endo	154404620	154405736	1117	chr1	3
Endo	21664231	21665238	1008	chr16	5
Endo	161007634	161010071	2438	chr1	15
Endo	50014987	50016426	1440	chr19	13
Endo	79303434	79304801	1368	chr17	15
Endo	236924323	236924443	121	chr1	3
Endo	89381669	89382728	1060	chr9	5
Endo	130862556	130863044	489	chr9	2
Endo	157601396	157604708	3313	chr5	8
Endo	122616856	122618715	1860	chr12	13
Endo	58508149	58508766	618	chr3	5
Endo	218750749	218753180	2432	chr2	4
Endo	32799997	32800591	595	chr6	10
Endo	45323543	45324456	914	chr21	7
Endo	108442528	108445534	3007	chr6	12
Endo	29379458	29380155	698	chr17	3
Endo	959759	963471	3713	chr7	23
Endo	3798367	3798449	83	chr19	2
Endo	111856202	111857558	1357	chr13	5
Endo	126573355	126573584	230	chr3	2
Endo	76268136	76268981	846	chr17	3
Endo	211757109	211757972	864	chr1	4
Endo	6983401	6985092	1692	chr17	8
Endo	69240192	69241093	902	chr11	7
Endo	117665395	117668336	2942	chr11	21
Endo	10102605	10103812	1208	chr12	5
Endo	150129357	150131512	2156	chr7	5
Endo	104372682	104373849	1168	chr10	3
Endo	18269560	18269958	399	chr22	3
Endo	73310148	73310221	74	chr17	2
Endo	130614399	130614489	91	chr9	4
Endo	3017495	3021099	3605	chr16	23
Endo	170531180	170532835	1656	chr6	11
Endo	35563312	35564877	1566	chr9	9
Endo	72325241	72326842	1602	chr11	6
Endo	8868480	8870355	1876	chr17	15
Endo	51954892	51956561	1670	chr14	9
Endo	49607130	49609380	2251	chr10	6
Endo	134208021	134210859	2839	chr5	22
Endo	65207109	65208495	1387	chr15	4
Endo	43029799	43030817	1019	chr15	4
Endo	53798372	53800484	2113	chr17	7
Endo	1924201	1927911	3711	chr20	12
Endo	176855135	176855304	170	chr5	2
Endo	41793445	41795142	1698	chr5	7
Endo	128641893	128642357	465	chr2	3
Endo	119311603	119312926	1324	chr9	4
Endo	139131430	139131620	191	chr9	2
Endo	180045597	180048155	2559	chr5	11
Endo	72056893	72057011	119	chr6	2
Endo	161253509	161253647	139	chr2	3
Endo	25571212	25572672	1461	chr17	4
Endo	53297213	53300293	3081	chr12	19
Endo	111731931	111733677	1747	chr6	3
Endo	19832006	19832487	482	chr1	3
Endo	1904502	1907761	3260	chr12	14
Endo	49119878	49120447	570	chr19	2
Endo	139937558	139940640	3083	chr9	7
Endo	193787468	193789466	1999	chr3	10
Endo	114812302	114815139	2838	chr13	15
Endo	55146610	55148974	2365	chr5	9
Endo	74141401	74142014	614	chr17	3
Endo	24882829	24882838	10	chr7	2
Endo	600452	601828	1377	chr7	11
Endo	87981950	87982794	845	chr16	3
[truncated: 234,884 more rows]
