# Supplementary material for: Cell-specific characterization of the placental methylome
Source: BMC Genomics. 2021 Jan 6;22:6. doi: 10.1186/s12864-020-07186-6 (PMC7788826; doi:10.1186/s12864-020-07186-6)
Supplement: Supplementary file 6 — Additional file 6 Table S4 DMR results for each cell type for term comparisons (CSV 11093 kb) [file 12864_2020_7186_MOESM6_ESM.csv]

Celltype	start	end	width	seqname	no.cpgs
Endo	27178861	27215610	36750	chr7	222
Endo	33156164	33175891	19728	chr6	192
Endo	32036530	32059605	23076	chr6	169
Endo	33231268	33249075	17808	chr6	163
Endo	33282175	33292029	9855	chr6	149
Endo	31623552	31639706	16155	chr6	142
Endo	33128903	33148386	19484	chr6	136
Endo	32804628	32815712	11085	chr6	124
Endo	32114325	32123701	9377	chr6	120
Endo	31935499	31941422	5924	chr6	109
Endo	46666926	46689639	22714	chr17	108
Endo	30876137	30886161	10025	chr6	99
Endo	30649909	30659692	9784	chr6	98
Endo	31826944	31834178	7235	chr6	94
Endo	4854459	4864902	10444	chr4	74
Endo	31695027	31701808	6782	chr6	70
Endo	32132980	32139504	6525	chr6	70
Endo	115129011	115136308	7298	chr12	70
Endo	30038004	30045280	7277	chr6	69
Endo	32060681	32066582	5902	chr6	68
Endo	28549832	28558113	8282	chr6	67
Endo	131756487	131772187	15701	chr10	65
Endo	31587470	31593807	6338	chr6	64
Endo	33393112	33401542	8431	chr6	63
Endo	46650310	46661340	11031	chr17	63
Endo	57462798	57466137	3340	chr20	62
Endo	2919689	2926422	6734	chr11	61
Endo	29592381	29602390	10010	chr6	60
Endo	36152813	36157675	4863	chr20	57
Endo	36145902	36151683	5782	chr20	54
Endo	1573581	1584516	10936	chr16	52
Endo	31505493	31511363	5871	chr6	51
Endo	27280585	27287521	6937	chr7	51
Endo	128203414	128217091	13678	chr3	50
Endo	7754785	7762963	8179	chr17	50
Endo	32184296	32193235	8940	chr6	49
Endo	959749	972510	12762	chr16	49
Endo	154709378	154714852	5475	chr4	48
Endo	31686784	31693656	6873	chr6	48
Endo	1083885	1094035	10151	chr5	45
Endo	54408091	54414427	6337	chr12	45
Endo	62366755	62377056	10302	chr20	45
Endo	27140797	27148002	7206	chr7	44
Endo	145273776	145279570	5795	chr2	42
Endo	30455807	30460798	4992	chr6	42
Endo	68117903	68129069	11167	chr15	42
Endo	1889949	1901041	11093	chr8	41
Endo	2290615	2293665	3051	chr11	41
Endo	1999046	2006656	7611	chr1	40
Endo	221049931	221055964	6034	chr1	39
Endo	32025453	32033307	7855	chr6	39
Endo	113629249	113641411	12163	chr13	39
Endo	221057236	221070193	12958	chr1	38
Endo	30172142	30179881	7740	chr6	38
Endo	31727279	31734580	7302	chr6	38
Endo	1367257	1378060	10804	chr1	37
Endo	47693873	47699163	5291	chr1	37
Endo	161165053	161172291	7239	chr1	37
Endo	31539539	31543686	4148	chr6	37
Endo	128553855	128563027	9173	chr11	37
Endo	96884100	96892116	8017	chr15	37
Endo	32071418	32078624	7207	chr6	36
Endo	46618614	46624268	5655	chr17	35
Endo	1092957	1100172	7216	chr7	34
Endo	2321770	2324401	2632	chr11	34
Endo	79093913	79100682	6770	chr17	33
Endo	92921023	92932481	11459	chr5	32
Endo	54446019	54450826	4808	chr12	32
Endo	4801878	4807758	5881	chr17	32
Endo	50355416	50361554	6139	chr3	31
Endo	100027501	100035060	7560	chr7	31
Endo	134143489	134151130	7642	chr10	31
Endo	66663134	66668012	4879	chr2	30
Endo	10585394	10593725	8332	chr8	30
Endo	6417135	6422131	4997	chr12	30
Endo	89381904	89389568	7665	chr16	30
Endo	80192161	80197898	5738	chr17	30
Endo	1562110	1567820	5711	chr1	29
Endo	36784812	36790927	6116	chr1	29
Endo	3370988	3376144	5157	chr4	29
Endo	99950917	99956559	5643	chr8	29
Endo	94447008	94452554	5547	chr10	29
Endo	114822877	114831550	8674	chr13	29
Endo	1127792	1133378	5587	chr16	29
Endo	6920698	6927424	6727	chr17	29
Endo	57581478	57583709	2232	chr20	29
Endo	32168681	32173532	4852	chr6	28
Endo	52399713	52404880	5168	chr12	28
Endo	115102065	115108282	6218	chr12	27
Endo	113739251	113746478	7228	chr13	27
Endo	2284586	2289673	5088	chr16	27
Endo	61146258	61149426	3169	chr20	27
Endo	4872537	4878701	6165	chr7	26
Endo	113698408	113702436	4029	chr13	26
Endo	79381747	79383980	2234	chr15	26
Endo	138725482	138731822	6341	chr5	25
Endo	29648161	29649807	1647	chr6	25
Endo	463561	469658	6098	chr10	25
Endo	1888965	1892888	3924	chr11	25
Endo	321205	324682	3478	chr12	25
Endo	24799921	24805389	5469	chr14	25
Endo	6898315	6902294	3980	chr17	25
Endo	80827952	80834228	6277	chr17	25
Endo	50190825	50195112	4288	chr19	25
Endo	62194945	62200854	5910	chr20	25
Endo	128398072	128403710	5639	chr2	24
Endo	151500192	151505192	5001	chr4	24
Endo	30858050	30860960	2911	chr6	24
Endo	142231004	142237359	6356	chr8	24
Endo	145728138	145730840	2703	chr8	24
Endo	105940762	105946891	6130	chr14	24
Endo	79916302	79922672	6371	chr17	24
Endo	80559059	80563831	4773	chr17	24
Endo	31845110	31848534	3425	chr6	23
Endo	101844626	101848236	3611	chr6	23
Endo	2481206	2482929	1724	chr11	23
Endo	46695192	46699155	3964	chr17	23
Endo	157182707	157187341	4635	chr2	22
Endo	19794539	19800242	5704	chr8	22
Endo	1939477	1943014	3538	chr11	22
Endo	44970771	44973650	2880	chr11	22
Endo	57412323	57418525	6203	chr11	22
Endo	25054873	25057098	2226	chr12	22
Endo	1607327	1611973	4647	chr16	22
Endo	100880751	100884094	3344	chr7	21
Endo	140171097	140176236	5140	chr9	21
Endo	120029973	120033862	3890	chr12	21
Endo	113406750	113411977	5228	chr13	21
Endo	74493640	74497361	3722	chr15	21
Endo	73495353	73502361	7009	chr17	21
Endo	49220102	49224454	4353	chr19	21
Endo	35896714	35900624	3911	chr21	21
Endo	51016386	51018641	2256	chr22	21
Endo	244212908	244218537	5630	chr1	20
Endo	1248277	1251338	3062	chr7	20
Endo	142983581	142986693	3113	chr7	20
Endo	94818704	94823302	4599	chr10	20
Endo	79296377	79299665	3289	chr15	20
Endo	47286445	47289036	2592	chr17	20
Endo	46446998	46449636	2639	chr3	19
Endo	194116042	194121120	5079	chr3	19
Endo	88716646	88720216	3571	chr10	19
Endo	67217376	67220541	3166	chr16	19
Endo	46703122	46707781	4660	chr17	19
Endo	13133343	13135808	2466	chr19	19
Endo	46282571	46286683	4113	chr19	19
Endo	19510877	19513971	3095	chr22	19
Endo	3327178	3332705	5528	chr1	18
Endo	155034570	155036802	2233	chr1	18
Endo	102090371	102092013	1643	chr2	18
Endo	138209551	138211909	2359	chr5	18
Endo	158437656	158441697	4042	chr6	18
Endo	31880438	31883115	2678	chr12	18
Endo	81038827	81043782	4956	chr17	18
Endo	46449430	46451518	2089	chr22	18
Endo	21265912	21268152	2241	chr2	17
Endo	69001086	69002378	1293	chr2	17
Endo	110871644	110875551	3908	chr2	17
Endo	132158346	132162758	4413	chr5	17
Endo	148519772	148521623	1852	chr5	17
Endo	113654235	113656424	2190	chr13	17
Endo	99669970	99672982	3013	chr15	17
Endo	86527164	86532993	5830	chr16	17
Endo	56528679	56531159	2481	chr18	17
Endo	192710226	192712975	2750	chr2	16
Endo	127792691	127797322	4632	chr3	16
Endo	50673033	50676549	3517	chr5	16
Endo	46424943	46427283	2341	chr13	16
Endo	113496073	113498720	2648	chr13	16
Endo	81526361	81529963	3603	chr16	16
Endo	750241	754463	4223	chr17	16
Endo	38332060	38334623	2564	chr17	16
Endo	79004850	79007529	2680	chr17	16
Endo	53068637	53072243	3607	chr18	16
Endo	10508598	10511793	3196	chr1	15
Endo	153579799	153582683	2885	chr1	15
Endo	155290446	155292726	2281	chr1	15
Endo	102801661	102804576	2916	chr2	15
Endo	195613212	195616328	3117	chr3	15
Endo	32903069	32905320	2252	chr6	15
Endo	105452339	105456466	4128	chr10	15
Endo	62688748	62691452	2705	chr11	15
Endo	109220235	109222795	2561	chr12	15
Endo	422325	426536	4212	chr17	15
Endo	80762619	80766090	3472	chr17	15
Endo	17514117	17517762	3646	chr19	15
Endo	125820372	125822491	2120	chr3	14
Endo	149094653	149097004	2352	chr3	14
Endo	50683215	50686281	3067	chr5	14
Endo	1119760	1121929	2170	chr7	14
Endo	112119501	112122217	2717	chr7	14
Endo	94825257	94829039	3783	chr10	14
Endo	104169578	104173299	3722	chr14	14
Endo	81586571	81589273	2703	chr15	14
Endo	82044738	82046403	1666	chr16	14
Endo	27941776	27945882	4107	chr17	14
Endo	62687071	62688896	1826	chr20	14
Endo	44898090	44900314	2225	chr21	14
Endo	10730684	10733030	2347	chr1	13
Endo	183153877	183155644	1768	chr1	13
Endo	10469241	10471301	2061	chr2	13
Endo	111887243	111889939	2697	chr6	13
Endo	2148808	2152625	3818	chr7	13
Endo	55620356	55623053	2698	chr7	13
Endo	84634126	84635906	1781	chr11	13
Endo	124766927	124768950	2024	chr11	13
Endo	54782782	54786325	3544	chr12	13
Endo	3114056	3115809	1754	chr16	13
Endo	75207115	75211786	4672	chr17	13
Endo	49242037	49244965	2929	chr19	13
Endo	32715428	32717620	2193	chr1	12
Endo	187713554	187714279	726	chr2	12
Endo	58563097	58564910	1814	chr3	12
Endo	164506197	164507305	1109	chr6	12
Endo	1506936	1509296	2361	chr11	12
Endo	124615853	124619288	3436	chr11	12
Endo	109895809	109899089	3281	chr12	12
Endo	50706583	50708420	1838	chr13	12
Endo	70994404	70996031	1628	chr15	12
Endo	36013307	36014356	1050	chr22	12
Endo	153721986	153725318	3333	chr1	11
Endo	156610966	156613217	2252	chr1	11
Endo	149051031	149053027	1997	chr3	11
Endo	88449925	88453081	3157	chr4	11
Endo	168424818	168426664	1847	chr6	11
Endo	123630545	123632192	1648	chr9	11
Endo	107142673	107146164	3492	chr13	11
Endo	8213195	8215171	1977	chr17	11
Endo	62083407	62085532	2126	chr17	11
Endo	17487776	17489311	1536	chr19	11
Endo	128294647	128296058	1412	chr3	10
Endo	129406072	129408948	2877	chr3	10
Endo	124981504	124984157	2654	chr9	10
Endo	27015473	27017005	1533	chr11	10
Endo	65934301	65936708	2408	chr15	10
Endo	63553581	63556608	3028	chr17	10
Endo	19914271	19916159	1889	chr20	10
Endo	30605656	30607220	1565	chr20	10
Endo	40858965	40861148	2184	chr4	9
Endo	4746131	4747261	1131	chr7	9
Endo	82172262	82174376	2115	chr10	9
Endo	107354273	107354993	721	chr13	9
Endo	40337513	40337892	380	chr17	9
Endo	73505832	73506530	699	chr17	9
Endo	79623603	79624984	1382	chr17	9
Endo	16830287	16830859	573	chr19	9
Endo	172304859	172306136	1278	chr5	8
Endo	101173617	101174420	804	chr13	8
Endo	114126424	114127213	790	chr13	8
Endo	75180216	75181836	1621	chr17	8
Endo	59413895	59416038	2144	chr18	8
Endo	6232979	6234790	1812	chr12	7
Endo	38034539	38039522	4984	chr22	21
Endo	45343385	45345433	2049	chr21	11
Endo	49458631	49461563	2933	chr3	16
Endo	32154447	32161747	7301	chr6	38
Endo	139886304	139892531	6228	chr9	26
Endo	64106532	64112827	6296	chr11	28
Endo	21318106	21322063	3958	chr22	20
Endo	29633622	29636669	3048	chr6	16
Endo	47167859	47169299	1441	chr2	17
Endo	1546841	1549896	3056	chr17	14
Endo	62406790	62407286	497	chr17	7
Endo	114840800	114847641	6842	chr12	51
Endo	54424280	54425349	1070	chr4	9
Endo	72201018	72201785	768	chr18	12
Endo	61518166	61518962	797	chr17	8
Endo	41215780	41220719	4940	chr15	14
Endo	46365372	46369648	4277	chr11	16
Endo	22944645	22948498	3854	chr14	14
Endo	96894342	96898476	4135	chr15	18
Endo	50262177	50266713	4537	chr5	26
Endo	38248105	38250342	2238	chr17	9
Endo	869560	872797	3238	chr7	15
Endo	76124173	76130781	6609	chr17	36
Endo	100110266	100111949	1684	chr1	11
Endo	230414293	230418324	4032	chr1	16
Endo	800084	800761	678	chr17	9
Endo	51182904	51190201	7298	chr16	50
Endo	75282051	75283962	1912	chr16	14
Endo	94022682	94024254	1573	chr7	12
Endo	24806548	24810213	3666	chr14	19
Endo	150689873	150691898	2026	chr7	10
Endo	31743769	31750532	6764	chr6	62
Endo	28962770	28969259	6490	chr6	30
Endo	200717	203392	2676	chr17	15
Endo	30617892	30619846	1955	chr20	11
Endo	194875931	194878552	2622	chr3	8
Endo	6418978	6421171	2194	chr8	14
Endo	2961157	2963858	2702	chr6	12
Endo	73096842	73101264	4423	chr16	16
Endo	208083913	208085889	1977	chr1	19
Endo	25897201	25903209	6009	chr8	28
Endo	730130	735814	5685	chr16	35
Endo	74070966	74072820	1855	chr6	13
Endo	180623789	180628855	5067	chr5	21
Endo	46874243	46877564	3322	chr21	14
Endo	49529851	49534470	4620	chr8	17
Endo	114165661	114168764	3104	chr11	13
Endo	94579171	94582935	3765	chr14	8
Endo	180045597	180048893	3297	chr5	12
Endo	2699021	2700093	1073	chr17	14
Endo	6524448	6527809	3362	chr1	15
Endo	2016513	2020560	4048	chr11	56
Endo	86608910	86613731	4822	chr16	17
Endo	86662289	86663418	1130	chr11	8
Endo	48150897	48153124	2228	chr12	22
Endo	1326152	1328834	2683	chr1	12
Endo	32098550	32100888	2339	chr5	9
Endo	2602171	2604499	2329	chr11	10
Endo	147121892	147132321	10430	chr3	69
Endo	52214119	52218426	4308	chr12	15
Endo	118864465	118865927	1463	chr3	20
Endo	66998926	67000955	2030	chr15	12
Endo	1092940	1105518	12579	chr1	44
Endo	104174747	104179660	4914	chr14	20
Endo	17464853	17465682	830	chr17	8
Endo	2169272	2170773	1502	chr17	10
Endo	77156689	77161214	4526	chr18	21
Endo	56994542	56995856	1315	chr16	8
Endo	48544724	48552276	7553	chr17	27
Endo	82191575	82195456	3882	chr8	22
Endo	19156550	19159569	3020	chr7	30
Endo	45066580	45068568	1989	chr3	9
Endo	1394674	1397079	2406	chr17	13
Endo	32908466	32909781	1316	chr6	14
Endo	33254385	33258581	4197	chr6	69
Endo	94576048	94578103	2056	chr14	10
Endo	57003857	57006273	2417	chr11	11
Endo	91750021	91753388	3368	chr14	13
Endo	38964297	38965492	1196	chr8	14
Endo	30847733	30854551	6819	chr6	59
Endo	198540518	198542050	1533	chr2	9
Endo	40554081	40558245	4165	chr17	11
Endo	110917645	110919641	1997	chr13	9
Endo	85607562	85609071	1510	chr16	9
Endo	24777708	24783620	5913	chr14	35
Endo	53439952	53443962	4011	chr12	18
Endo	141248208	141251892	3685	chr5	13
Endo	130013357	130014702	1346	chr11	10
Endo	21900204	21901685	1482	chr1	10
Endo	716910	720993	4084	chr19	11
Endo	141338444	141340647	2204	chr5	10
Endo	30706470	30713442	6973	chr6	76
Endo	62167942	62170767	2826	chr20	15
Endo	113434690	113438074	3385	chr13	16
Endo	74078997	74080023	1027	chr6	11
Endo	102765227	102768580	3354	chr10	13
Endo	134025475	134026861	1387	chr11	8
Endo	61296949	61299808	2860	chr20	14
Endo	53297213	53301031	3819	chr12	20
Endo	54876446	54876795	350	chr19	7
Endo	144384895	144386848	1954	chr6	21
Endo	30298682	30300306	1625	chr8	9
Endo	116262291	116263669	1379	chr9	7
Endo	35655727	35658374	2648	chr17	9
Endo	50292471	50298607	6137	chr3	12
Endo	79026049	79027207	1159	chr17	7
Endo	33149777	33155135	5359	chr6	24
Endo	71102918	71104407	1490	chr3	6
Endo	160118391	160122503	4113	chr3	17
Endo	32793355	32800591	7237	chr6	41
Endo	99689591	99693397	3807	chr7	21
Endo	1781918	1787944	6027	chr7	25
Endo	53615609	53621261	5653	chr14	19
Endo	61235829	61239608	3780	chr3	21
Endo	48036280	48037415	1136	chr6	14
Endo	66399746	66400599	854	chr16	10
Endo	150497065	150500527	3463	chr7	25
Endo	140791852	140794359	2508	chr5	12
Endo	131437035	131439929	2895	chr12	17
Endo	43765617	43766752	1136	chr1	7
Endo	82067399	82069874	2476	chr16	11
Endo	117036703	117037546	844	chr12	9
Endo	17375091	17378645	3555	chr19	23
Endo	31213336	31215822	2487	chr15	7
Endo	49249123	49252020	2898	chr19	11
Endo	5401814	5405401	3588	chr17	23
Endo	828763	835377	6615	chr11	25
Endo	26938788	26942215	3428	chr17	14
Endo	30904265	30908490	4226	chr16	28
Endo	184095196	184100912	5717	chr3	27
Endo	139424152	139429185	5034	chr9	12
Endo	85203635	85209312	5678	chr16	16
Endo	113613229	113614315	1087	chr13	9
Endo	120662215	120666924	4710	chr12	13
Endo	111061002	111062287	1286	chr13	8
Endo	3700929	3703304	2376	chr16	12
Endo	56405155	56409534	4380	chr17	21
Endo	173685275	173686677	1403	chr2	7
Endo	59040648	59044110	3463	chr1	17
Endo	168393930	168394477	548	chr6	6
Endo	1304919	1307754	2836	chr20	17
Endo	533457	538851	5395	chr11	32
Endo	94593268	94594494	1227	chr10	7
Endo	2555717	2557633	1917	chr19	7
Endo	12183789	12186257	2469	chr16	12
Endo	48892551	48895970	3420	chr13	9
Endo	33754751	33757854	3104	chr6	21
Endo	14050305	14052028	1724	chr10	14
Endo	111845646	111849360	3715	chr11	16
Endo	103996978	103998717	1740	chr4	15
Endo	114837654	114845403	7750	chr13	27
Endo	30938410	30942743	4334	chr13	12
Endo	32148943	32152269	3327	chr6	16
Endo	31553441	31556482	3042	chr6	13
Endo	27667340	27668556	1217	chr1	9
Endo	119276686	119278956	2271	chr3	11
Endo	35292896	35299217	6322	chr7	29
Endo	58532470	58535556	3087	chr16	18
Endo	45713046	45723785	10740	chr11	38
Endo	89001986	89007818	5833	chr16	27
Endo	73846448	73849626	3179	chr10	23
Endo	99629970	99631531	1562	chr13	9
Endo	16342123	16346434	4312	chr1	17
Endo	76380605	76382794	2190	chr11	18
Endo	88988174	88991518	3345	chr16	15
Endo	27709634	27711185	1552	chr1	16
Endo	556889	560951	4063	chr11	22
Endo	1520631	1527081	6451	chr11	19
Endo	49314155	49316785	2631	chr3	18
Endo	44419885	44422199	2315	chr22	15
Endo	139435339	139439223	3885	chr9	8
Endo	975551	987502	11952	chr1	42
Endo	58651474	58653767	2294	chr3	7
Endo	31547704	31551425	3722	chr6	32
Endo	45703899	45706726	2828	chr22	24
Endo	21796152	21799395	3244	chr10	14
Endo	3050786	3053196	2411	chr20	16
Endo	77922509	77926436	3928	chr17	22
Endo	50506033	50509072	3040	chr14	14
Endo	7346761	7350881	4121	chr17	23
Endo	87995931	87998708	2778	chr16	11
Endo	112758379	112762758	4380	chr13	24
Endo	62751317	62753944	2628	chr11	11
Endo	123298715	123301385	2671	chr4	23
Endo	102760724	102762626	1903	chr10	8
Endo	32093854	32098249	4396	chr6	72
Endo	81117016	81119473	2458	chr4	15
Endo	40935998	40937908	1911	chr17	14
Endo	23851254	23853015	1762	chr3	15
Endo	10970200	10971250	1051	chr16	10
Endo	89927233	89928510	1278	chr6	10
Endo	80739272	80741558	2287	chr17	12
Endo	28994390	28999707	5318	chr16	26
Endo	116254788	116255683	896	chr7	7
Endo	48505388	48509019	3632	chr3	20
Endo	45493961	45499133	5173	chr10	25
Endo	34061313	34062848	1536	chr10	9
Endo	2800196	2804166	3971	chr7	26
Endo	46889624	46890512	889	chr6	7
Endo	38170632	38171697	1066	chr17	8
Endo	111742914	111744503	1590	chr1	13
Endo	130524573	130526319	1747	chr9	12
Endo	101295386	101300260	4875	chr14	22
Endo	39790735	39792769	2035	chr8	6
Endo	56947754	56949288	1535	chr11	7
Endo	6425422	6428192	2771	chr11	16
Endo	61787418	61790935	3518	chr14	24
Endo	22421029	22426239	5211	chr8	23
Endo	100721844	100723429	1586	chr2	13
Endo	120685545	120688673	3129	chr12	9
Endo	23839842	23840763	922	chr2	7
Endo	46625332	46635529	10198	chr17	29
Endo	150239245	150242125	2881	chr1	23
Endo	13120555	13125988	5434	chr19	21
Endo	32916606	32921805	5200	chr6	28
Endo	45980204	45982308	2105	chr20	10
Endo	54618655	54620626	1972	chr1	12
Endo	1382005	1386290	4286	chr16	28
Endo	47932918	47934793	1876	chr3	9
Endo	99978986	99980418	1433	chr15	7
Endo	4539943	4544574	4632	chr19	17
Endo	27168609	27171528	2920	chr7	30
Endo	1738035	1742536	4502	chr12	15
Endo	3185757	3189207	3451	chr11	32
Endo	172659241	172666228	6988	chr5	33
Endo	111871839	111878294	6456	chr2	23
Endo	27959253	27962412	3160	chr1	14
Endo	156615962	156617074	1113	chr1	7
Endo	101505130	101515879	10750	chr14	51
Endo	2645542	2650132	4591	chr7	25
Endo	16176297	16179321	3025	chr19	14
Endo	155910523	155912569	2047	chr1	9
Endo	3280494	3284127	3634	chr10	16
Endo	191207242	191209115	1874	chr2	18
Endo	49647579	49648519	941	chr8	12
Endo	50737978	50744784	6807	chr22	15
Endo	71258392	71260323	1932	chr11	10
Endo	53607916	53613154	5239	chr12	13
Endo	174888959	174891810	2852	chr2	12
Endo	190822	192650	1829	chr5	16
Endo	110001379	110001831	453	chr11	6
Endo	32972047	32978775	6729	chr6	57
Endo	47986447	47989412	2966	chr7	9
Endo	27222869	27229163	6295	chr7	48
Endo	779877	781075	1199	chr17	7
Endo	28520347	28521540	1194	chr1	9
Endo	52732299	52736420	4122	chr14	21
Endo	124975560	124976903	1344	chr9	7
Endo	31762353	31767750	5398	chr6	42
Endo	207998329	208000766	2438	chr2	8
Endo	106093659	106096667	3009	chr10	14
Endo	32179862	32182952	3091	chr6	18
Endo	17679738	17682403	2666	chr22	17
Endo	100529108	100532680	3573	chr14	11
Endo	74289586	74291835	2250	chr15	7
Endo	6455581	6456854	1274	chr8	7
Endo	240238904	240241218	2315	chr2	9
Endo	10686963	10689875	2913	chr2	13
Endo	68318252	68321730	3479	chr16	11
Endo	3178413	3180815	2403	chr19	15
Endo	45404157	45410236	6080	chr15	27
Endo	169751983	169754706	2724	chr4	16
Endo	10555114	10556523	1410	chr6	13
Endo	19948833	19951181	2349	chr22	14
Endo	225265564	225268095	2532	chr2	14
Endo	42103227	42104659	1433	chr2	8
Endo	124042585	124044098	1514	chr5	7
Endo	67196462	67201719	5258	chr16	26
Endo	100203730	100204528	799	chr14	9
Endo	1853713	1861344	7632	chr11	42
Endo	172193903	172199667	5765	chr5	34
Endo	46370913	46372607	1695	chr17	7
Endo	25861586	25866396	4811	chr4	18
Endo	52944233	52946007	1775	chr15	10
Endo	138654370	138669434	15065	chr3	62
Endo	1534712	1538173	3462	chr11	10
Endo	128805414	128808554	3141	chr8	16
Endo	41052081	41053747	1667	chr13	7
Endo	39770046	39771756	1711	chr8	7
Endo	194867333	194868843	1511	chr3	9
Endo	27181586	27184170	2585	chr8	17
Endo	177012117	177017797	5681	chr2	38
Endo	97200489	97205147	4659	chr2	19
Endo	23066944	23068893	1950	chr20	13
Endo	51784414	51786802	2389	chr12	19
Endo	206316083	206320204	4122	chr1	16
Endo	24890045	24891666	1622	chr22	19
Endo	123812381	123813596	1216	chr3	13
Endo	115467792	115469146	1355	chr10	8
Endo	22408562	22412432	3871	chr8	18
Endo	138841543	138842776	1234	chr5	6
Endo	66275403	66276974	1572	chr12	13
Endo	66419548	66421611	2064	chr16	7
Endo	57586714	57589740	3027	chr12	13
Endo	57669519	57673993	4475	chr16	18
Endo	131681980	131684923	2944	chr9	16
Endo	72369887	72376239	6353	chr2	26
Endo	75956146	75959203	3058	chr7	14
Endo	183274106	183275992	1887	chr1	7
Endo	142335272	142336418	1147	chr8	7
Endo	31650735	31651676	942	chr6	19
Endo	105857780	105859806	2027	chr2	18
Endo	51717674	51721161	3488	chr12	17
Endo	3160665	3165391	4727	chr1	23
Endo	27512686	27514071	1386	chr21	7
Endo	1688446	1692062	3617	chr1	20
Endo	74523424	74527554	4131	chr17	17
Endo	35908117	35909996	1880	chr9	7
Endo	214151107	214154936	3830	chr1	13
Endo	47287778	47290586	2809	chr19	13
Endo	186695899	186697797	1899	chr4	8
Endo	61923786	61927820	4035	chr20	19
Endo	240301504	240303404	1901	chr2	8
Endo	67379961	67381412	1452	chr16	6
Endo	139870908	139878291	7384	chr9	27
Endo	31581498	31584941	3444	chr6	11
Endo	46592626	46594007	1382	chr2	5
Endo	48754802	48757722	2921	chr2	17
Endo	74728834	74729551	718	chr18	17
Endo	31645405	31649728	4324	chr6	46
Endo	41517185	41519308	2124	chr8	13
Endo	201995729	201997685	1957	chr2	7
Endo	209010095	209013562	3468	chr2	11
Endo	284640	291164	6525	chr2	28
Endo	124987896	124992574	4679	chr9	26
Endo	148759794	148761328	1535	chr6	6
Endo	16215248	16217127	1880	chr3	13
Endo	233923669	233925923	2255	chr2	16
Endo	45927392	45930672	3281	chr17	17
Endo	131592059	131596602	4544	chr5	16
Endo	91708201	91711930	3730	chr14	13
Endo	49686619	49691064	4446	chr12	21
Endo	3308349	3311759	3411	chr12	11
Endo	126769990	126778017	8028	chr9	26
Endo	99342685	99344342	1658	chr2	6
Endo	169702093	169703751	1659	chr1	8
Endo	11382553	11383329	777	chr6	7
Endo	237640591	237641968	1378	chr2	8
Endo	2035087	2041764	6678	chr1	21
Endo	59782121	59784208	2088	chr5	7
Endo	44583602	44584930	1329	chr1	12
Endo	260907	266277	5371	chr2	26
Endo	27037982	27039806	1825	chr17	16
Endo	66253919	66256713	2795	chr5	11
Endo	6483152	6487677	4526	chr12	25
Endo	18759877	18761792	1916	chr19	11
Endo	89460364	89463836	3473	chr16	11
Endo	38009911	38010902	992	chr3	7
Endo	2078824	2079658	835	chr16	6
Endo	6880250	6882083	1834	chr12	12
Endo	150708968	150711449	2482	chr7	10
Endo	28971256	28974115	2860	chr6	24
Endo	54889966	54891600	1635	chr2	7
Endo	238643342	238645256	1915	chr2	6
Endo	79056061	79060804	4744	chr17	17
Endo	27503437	27508027	4591	chr17	22
Endo	162270889	162275925	5037	chr2	37
Endo	64979111	64981596	2486	chr11	11
Endo	90341959	90346597	4639	chr10	22
Endo	22950395	22951420	1026	chr14	8
Endo	50339669	50341369	1701	chr3	8
Endo	129512521	129515232	2712	chr3	8
Endo	89415736	89422524	6789	chr10	28
Endo	120116577	120117793	1217	chr12	6
Endo	178984599	178985975	1377	chr3	6
Endo	134018073	134024476	6404	chr10	23
Endo	169657751	169659182	1432	chr2	11
Endo	99100506	99101761	1256	chr13	12
Endo	13113959	13117754	3796	chr3	17
Endo	81109888	81111985	2098	chr4	9
Endo	6745057	6748130	3074	chr12	18
Endo	84217496	84220380	2885	chr16	9
Endo	7852051	7854482	2432	chr19	12
Endo	149792249	149793436	1188	chr5	11
Endo	5992012	5997791	5780	chr6	21
Endo	17712609	17718525	5917	chr17	26
Endo	114812302	114815139	2838	chr13	15
Endo	102405422	102405941	520	chr8	6
Endo	33381680	33390148	8469	chr6	80
Endo	134041506	134043897	2392	chr10	11
Endo	177475	182656	5182	chr17	13
Endo	30330979	30332478	1500	chr10	6
Endo	151679702	151684408	4707	chr1	16
Endo	55549414	55550348	935	chr19	11
Endo	39657498	39659224	1727	chr19	7
Endo	31079110	31084146	5037	chr6	19
Endo	67223031	67226033	3003	chr16	14
Endo	154127088	154128443	1356	chr1	11
Endo	168416740	168419691	2952	chr6	16
Endo	61748000	61748574	575	chr14	9
Endo	96076936	96079350	2415	chr5	10
Endo	88727059	88730823	3765	chr10	21
Endo	57628654	57632706	4053	chr12	15
Endo	51639953	51641069	1117	chr13	8
Endo	39712633	39713086	454	chr22	8
Endo	43482219	43484506	2288	chr17	11
Endo	1106118	1109031	2914	chr5	12
Endo	204459139	204460191	1053	chr1	8
Endo	5467366	5469535	2170	chr7	7
Endo	89686440	89687052	613	chr16	8
Endo	32947695	32948526	832	chr6	11
Endo	203733042	203734559	1518	chr1	10
Endo	96640773	96641787	1015	chr12	6
Endo	95599667	95601239	1573	chr14	6
Endo	73356316	73359987	3672	chr11	21
Endo	121223534	121224679	1146	chr2	10
Endo	76718664	76720700	2037	chr17	11
Endo	57519282	57520988	1707	chr11	15
Endo	72917940	72921880	3941	chr17	24
Endo	119527008	119532925	5918	chr1	38
Endo	89016714	89018372	1659	chr14	16
Endo	65470761	65471507	747	chr17	6
Endo	76713041	76714557	1517	chr17	9
Endo	45735303	45738857	3555	chr19	16
Endo	50523686	50525327	1642	chr22	18
Endo	39368345	39369830	1486	chr19	9
Endo	95660286	95662065	1780	chr14	12
Endo	72967968	72969567	1600	chr17	15
Endo	31596003	31604565	8563	chr6	73
Endo	27851913	27855045	3133	chr1	12
Endo	58216535	58221727	5193	chr12	11
Endo	223161771	223173061	11291	chr2	63
Endo	105209452	105213818	4367	chr10	19
Endo	79364211	79378207	13997	chr17	50
Endo	110431691	110437759	6069	chr13	15
Endo	114200396	114202330	1935	chr1	6
Endo	57386819	57390700	3882	chr12	17
Endo	123494737	123496922	2186	chr10	8
Endo	3324401	3326015	1615	chr6	6
Endo	114269290	114272736	3447	chr11	19
Endo	67219241	67221532	2292	chr11	15
Endo	21269744	21272532	2789	chr14	16
Endo	78630426	78634553	4128	chr15	30
Endo	54177144	54177694	551	chr19	5
Endo	23695680	23698478	2799	chr1	18
Endo	153599479	153608034	8556	chr1	43
Endo	246937898	246939453	1556	chr1	8
Endo	7913067	7914143	1077	chr1	10
Endo	57789944	57792403	2460	chr11	8
Endo	3493133	3494155	1023	chr16	15
Endo	148442554	148444109	1556	chr5	11
Endo	46317840	46319493	1654	chr19	12
Endo	54723075	54724125	1051	chr1	8
Endo	62534300	62538548	4249	chr15	17
Endo	5946791	5948508	1718	chr10	7
Endo	113458144	113462252	4109	chr3	8
Endo	38830814	38832728	1915	chr8	15
Endo	68710325	68711640	1316	chr5	11
Endo	112045871	112048547	2677	chr1	14
Endo	120433032	120435978	2947	chr11	16
Endo	35922996	35925591	2596	chr20	11
Endo	57424521	57429025	4505	chr20	67
Endo	59729610	59730159	550	chr14	7
Endo	27700762	27702692	1931	chr1	8
Endo	73178242	73179665	1424	chr16	11
Endo	80677344	80681464	4121	chr8	20
Endo	62342076	62344975	2900	chr11	11
Endo	114926584	114928233	1650	chr13	12
Endo	226855568	226856481	914	chr1	5
Endo	78734663	78735596	934	chr17	6
Endo	159556212	159559191	2980	chr3	13
Endo	16757954	16764406	6453	chr12	52
Endo	55270680	55274185	3506	chr1	16
Endo	105306815	105308892	2078	chr6	15
Endo	40010050	40011346	1297	chr8	7
Endo	7643190	7644241	1052	chr17	6
Endo	54420837	54429403	8567	chr12	42
Endo	54778312	54781060	2749	chr12	10
Endo	128422113	128422981	869	chr2	12
Endo	52305261	52306101	841	chr12	6
Endo	47420250	47424543	4294	chr21	16
Endo	152553089	152557119	4031	chr3	10
Endo	1929115	1929491	377	chr11	6
Endo	31797951	31800301	2351	chr12	8
Endo	7593792	7598673	4882	chr11	18
Endo	150145374	150148073	2700	chr7	16
Endo	67037892	67040331	2440	chr8	11
Endo	2038057	2044230	6174	chr16	33
Endo	7280912	7283890	2979	chr12	30
Endo	57179371	57182417	3047	chr4	12
Endo	16082446	16087145	4700	chr4	21
Endo	156783633	156787714	4082	chr1	23
Endo	74133109	74138738	5630	chr17	18
Endo	41832466	41834126	1661	chr17	8
Endo	116996359	116997535	1177	chr12	12
Endo	36724036	36726714	2679	chr6	8
Endo	15342548	15344364	1817	chr19	16
Endo	65404405	65410126	5722	chr11	29
Endo	124628143	124633449	5307	chr11	21
Endo	173311873	173317560	5688	chr5	23
Endo	81122314	81124767	2454	chr4	13
Endo	6054616	6056642	2027	chr12	10
Endo	64058180	64059777	1598	chr1	19
Endo	4727742	4729920	2179	chr7	8
Endo	52533693	52537013	3321	chr14	21
Endo	130843698	130844860	1163	chr10	5
Endo	76379762	76382714	2953	chr17	7
Endo	48493792	48495333	1542	chr7	11
Endo	14307195	14309139	1945	chr9	7
Endo	182921660	182923993	2334	chr1	16
Endo	71179796	71181342	1547	chr3	15
Endo	128271908	128274795	2888	chr3	10
Endo	111837177	111839335	2159	chr13	10
Endo	3135131	3136710	1580	chr19	10
Endo	83951663	83955157	3495	chr15	35
Endo	200007403	200012261	4859	chr1	28
Endo	201706363	201709675	3313	chr1	19
Endo	160179710	160181024	1315	chr1	7
Endo	134463017	134464295	1279	chr7	10
Endo	56410011	56413034	3024	chr2	21
Endo	37833969	37840158	6190	chr5	48
Endo	31093153	31097078	3926	chr6	16
Endo	49241518	49244797	3280	chr17	25
Endo	69285633	69287142	1510	chr11	11
Endo	62216830	62219600	2771	chr14	8
Endo	126278272	126279288	1017	chr10	6
Endo	53306243	53309936	3694	chr1	15
Endo	45558301	45561490	3190	chr21	8
Endo	26484249	26485402	1154	chr1	7
Endo	130712990	130714881	1892	chr9	10
Endo	69280890	69283681	2792	chr11	8
Endo	201139713	201141737	2025	chr1	14
Endo	106755003	106756310	1308	chr2	7
Endo	1135879	1143572	7694	chr7	23
Endo	82658496	82661725	3230	chr16	21
Endo	65169664	65173434	3771	chr14	21
Endo	95025194	95027751	2558	chr7	26
Endo	150754081	150760122	6042	chr7	49
Endo	38286241	38288404	2164	chr8	6
Endo	80886725	80890588	3864	chr17	24
Endo	237010048	237010430	383	chr2	5
Endo	1376674	1378043	1370	chr19	5
Endo	27662669	27666964	4296	chr2	16
Endo	39870397	39871503	1107	chr21	7
Endo	158521547	158524649	3103	chr5	9
Endo	72206742	72212478	5737	chr17	25
Endo	2082689	2084192	1504	chr16	8
Endo	151103211	151106771	3561	chr1	15
Endo	40397068	40399723	2656	chr15	13
Endo	36010619	36013546	2928	chr20	11
Endo	1108820	1111095	2276	chr1	10
Endo	34396184	34398264	2081	chr19	11
Endo	95009194	95010321	1128	chr12	7
Endo	91426667	91429916	3250	chr15	18
Endo	90290549	90295614	5066	chr15	20
Endo	112034801	112035945	1145	chr11	9
Endo	21074394	21075124	731	chr17	5
Endo	111588864	111589721	858	chr11	6
Endo	91413236	91416118	2883	chr15	17
Endo	118780196	118783123	2928	chr11	16
Endo	114053863	114058019	4157	chr13	18
Endo	71803219	71804794	1576	chr5	7
Endo	92904875	92911154	6280	chr5	19
Endo	59165262	59166857	1596	chr1	12
Endo	101703521	101707533	4013	chr9	15
Endo	177355072	177356448	1377	chr2	7
Endo	32370637	32376095	5459	chr6	24
Endo	40730425	40732902	2478	chr19	16
Endo	25300055	25301733	1679	chr2	5
Endo	230849519	230851776	2258	chr1	12
Endo	67207498	67212322	4825	chr11	30
Endo	955332	959141	3810	chr5	14
Endo	124907162	124908931	1770	chr12	10
Endo	33359788	33361270	1483	chr15	14
Endo	71353994	71355303	1310	chr3	8
Endo	126870233	126874787	4555	chr11	25
Endo	13983383	13985688	2306	chr19	13
Endo	1940966	1942736	1771	chr4	6
Endo	1148315	1150936	2622	chr1	10
Endo	137071523	137073469	1947	chr5	9
Endo	66082046	66085958	3913	chr11	17
Endo	139058749	139064216	5468	chr5	17
Endo	5935953	5936426	474	chr10	5
Endo	36163427	36165083	1657	chr21	7
Endo	48164453	48167799	3347	chr12	19
Endo	11897315	11900410	3096	chr20	15
Endo	128110093	128110778	686	chr10	6
Endo	134191305	134193037	1733	chr2	7
Endo	1022098	1027990	5893	chr7	26
Endo	21488608	21495146	6539	chr14	44
Endo	45076240	45078375	2136	chr3	13
Endo	142976297	142977348	1052	chr7	6
Endo	17280551	17283113	2563	chr6	22
Endo	2516194	2519874	3681	chr7	16
Endo	76226122	76228233	2112	chr17	16
Endo	139555134	139557920	2787	chr9	7
Endo	143190915	143192588	1674	chr5	9
Endo	15804594	15805812	1219	chr2	6
Endo	50382952	50383668	717	chr3	12
Endo	89442132	89446409	4278	chr4	17
Endo	143927870	143929511	1642	chr6	7
Endo	48109728	48112358	2631	chr12	12
Endo	195632915	195639973	7059	chr3	21
Endo	58226834	58231559	4726	chr16	15
Endo	46654268	46658344	4077	chr6	20
Endo	174427146	174432425	5280	chr4	24
Endo	3070916	3074537	3622	chr16	22
Endo	27152583	27156062	3480	chr7	29
Endo	57751006	57755345	4340	chr5	13
Endo	55997780	56000944	3165	chr19	10
Endo	43397515	43399031	1517	chr2	7
Endo	33589285	33591937	2653	chr13	16
Endo	134783075	134789115	6041	chr5	25
Endo	14026054	14028183	2130	chr1	17
Endo	73840659	73842017	1359	chr17	11
Endo	145047469	145052950	5482	chr8	26
Endo	168851195	168852374	1180	chr3	7
Endo	201082731	201085757	3027	chr1	18
Endo	144160947	144165643	4697	chr8	17
Endo	31088188	31091383	3196	chr6	14
Endo	3364892	3367378	2487	chr19	11
Endo	153521659	153522998	1340	chr1	10
Endo	128773751	128777352	3602	chr11	20
Endo	66123702	66124801	1100	chr5	12
Endo	35871715	35875088	3374	chr14	19
Endo	135412196	135414520	2325	chr7	14
Endo	114831535	114839476	7942	chr12	23
Endo	31837439	31839329	1891	chr6	17
Endo	1309722	1310884	1163	chr20	6
Endo	71144198	71147307	3110	chr15	16
Endo	57661299	57663627	2329	chr16	16
Endo	37433247	37435716	2470	chr20	17
Endo	76202595	76204322	1728	chr6	11
Endo	36377361	36378190	830	chr20	5
Endo	16302426	16303169	744	chr6	5
Endo	9907072	9908304	1233	chr1	6
Endo	816141	818362	2222	chr7	8
Endo	56296444	56297515	1072	chr17	17
Endo	15763737	15766930	3194	chr1	13
Endo	43181697	43189892	8196	chr21	30
Endo	57731055	57731648	594	chr15	4
Endo	114790243	114791726	1484	chr3	6
Endo	71056551	71057616	1066	chr3	4
Endo	55368762	55372569	3808	chr8	20
Endo	40631741	40633572	1832	chr4	17
Endo	66410467	66411986	1520	chr11	7
Endo	24032626	24041119	8494	chr14	31
Endo	116730466	116731139	674	chr7	6
Endo	196910637	196912222	1586	chr3	8
Endo	172312523	172314944	2422	chr3	9
Endo	58905979	58908421	2443	chr19	10
Endo	23762558	23763959	1402	chr1	9
Endo	30315539	30319344	3806	chr10	11
Endo	153746211	153748697	2487	chr1	17
Endo	312518	317932	5415	chr11	24
Endo	110404682	110409467	4786	chr5	23
Endo	117695372	117696822	1451	chr11	8
Endo	203054722	203056504	1783	chr1	12
Endo	77041687	77044488	2802	chr17	17
Endo	140854797	140858107	3311	chr5	21
Endo	47278831	47283025	4195	chr11	15
Endo	118688814	118692011	3198	chr5	25
Endo	132562101	132562626	526	chr12	5
Endo	13610632	13611824	1193	chr18	15
Endo	32379125	32382851	3727	chr20	10
Endo	75148780	75150033	1254	chr17	5
Endo	61120662	61125920	5259	chr14	21
Endo	89746418	89749822	3405	chr12	26
Endo	69061284	69064175	2892	chr3	18
Endo	31656892	31661178	4287	chr6	14
Endo	70680712	70683624	2913	chr13	23
Endo	10134031	10135261	1231	chr2	6
Endo	121186479	121188228	1750	chr5	12
Endo	94589973	94591097	1125	chr10	7
Endo	147106561	147116807	10247	chr3	42
Endo	69468337	69469820	1484	chr11	15
Endo	76492209	76494705	2497	chr11	14
Endo	2096294	2099508	3215	chr16	21
Endo	41065607	41066401	795	chr6	5
Endo	2563184	2564256	1073	chr7	7
Endo	198649443	198652349	2907	chr2	29
Endo	10488231	10489236	1006	chr8	6
Endo	56724999	56726185	1187	chr20	13
Endo	4393771	4397895	4125	chr16	12
Endo	87985724	87993548	7825	chr16	25
Endo	7515425	7518515	3091	chr17	20
Endo	40463425	40466210	2786	chr17	9
Endo	71523144	71524135	992	chr16	11
Endo	2752882	2758088	5207	chr5	34
Endo	3843012	3843415	404	chr16	5
Endo	2402391	2407699	5309	chr11	18
Endo	242605362	242607611	2250	chr2	9
Endo	105217980	105220491	2512	chr10	13
Endo	19647973	19650069	2097	chr17	16
Endo	32013974	32017048	3075	chr6	41
Endo	107026178	107029443	3266	chr13	15
Endo	23302454	23309049	6596	chr14	21
Endo	26145407	26150119	4713	chr1	26
Endo	77965915	77967813	1899	chr17	9
Endo	31475122	31481480	6359	chr22	28
Endo	54144380	54148283	3904	chr12	19
Endo	52732648	52735306	2659	chr13	24
Endo	40272901	40275359	2459	chr17	19
Endo	3147616	3148917	1302	chr11	6
Endo	170559115	170560157	1043	chr6	11
Endo	20734976	20735934	959	chr18	8
Endo	174447847	174453287	5441	chr4	46
Endo	203094811	203098085	3275	chr1	20
Endo	36665826	36667782	1957	chr17	10
Endo	59950068	59952352	2285	chr11	11
Endo	155280391	155282312	1922	chr1	7
Endo	79022798	79024718	1921	chr17	8
Endo	69220400	69224882	4483	chr16	17
Endo	100051635	100058086	6452	chr6	30
Endo	47455453	47458587	3135	chr21	12
Endo	126392111	126392872	762	chr10	7
Endo	109086398	109091059	4662	chr4	27
Endo	93269784	93272548	2765	chr11	8
Endo	63280164	63287082	6919	chr2	33
Endo	24496596	24498095	1500	chr10	9
Endo	154124584	154126481	1898	chr4	10
Endo	122645347	122649541	4195	chr3	11
Endo	111259817	111261303	1487	chr3	13
Endo	81425747	81426820	1074	chr15	10
Endo	139332087	139333869	1783	chr7	6
Endo	111488934	111491205	2272	chr2	11
Endo	45271680	45277678	5999	chr1	24
Endo	30610592	30619242	8651	chr6	62
Endo	22763085	22768438	5354	chr7	19
Endo	89588735	89590583	1849	chr16	9
Endo	25726458	25727978	1521	chr6	12
Endo	7054989	7056008	1020	chr12	12
Endo	72199206	72203124	3919	chr10	18
Endo	101368872	101373311	4440	chr14	14
Endo	25508676	25510988	2313	chr22	7
Endo	155102024	155104050	2027	chr1	6
Endo	130080426	130082359	1934	chr7	19
Endo	679907	684552	4646	chr4	25
Endo	37211520	37216233	4714	chr22	20
Endo	228334942	228337776	2835	chr1	12
Endo	5999266	6005349	6084	chr6	26
Endo	4037609	4038956	1348	chr19	8
Endo	30066428	30075605	9178	chr6	67
Endo	19756582	19758221	1640	chr18	7
Endo	1601369	1609223	7855	chr6	29
Endo	68516534	68520892	4359	chr11	19
Endo	1768513	1773108	4596	chr12	11
Endo	27136424	27138974	2551	chr7	13
Endo	96388589	96391252	2664	chr12	16
Endo	138200097	138200679	583	chr6	6
Endo	101438804	101440433	1630	chr4	8
Endo	38655492	38659139	3648	chr17	15
Endo	23712817	23714084	1268	chr18	12
Endo	62659934	62660624	691	chr1	10
Endo	104533174	104536695	3522	chr10	17
Endo	76849030	76850277	1248	chr17	9
Endo	176825444	176830358	4915	chr5	18
Endo	37570400	37573157	2758	chr2	13
Endo	44887933	44889689	1757	chr1	7
Endo	44098826	44100867	2042	chr18	11
Endo	47736132	47738494	2363	chr11	15
Endo	113345365	113349155	3791	chr2	8
Endo	128712280	128712932	653	chr11	8
Endo	169531595	169533372	1778	chr5	12
Endo	52302150	52302576	427	chr3	5
Endo	46961008	46962963	1956	chr13	19
Endo	32163348	32166839	3492	chr6	56
Endo	16741057	16743479	2423	chr5	8
Endo	62457209	62458741	1533	chr15	10
Endo	33262322	33266089	3768	chr6	47
Endo	142159992	142163807	3816	chr8	12
Endo	25479210	25481245	2036	chr14	6
Endo	101348359	101349699	1341	chr8	11
Endo	38626284	38627605	1322	chr22	7
Endo	133788233	133792211	3979	chr11	10
Endo	20876579	20879219	2641	chr22	8
Endo	61731930	61735970	4041	chr11	17
Endo	68033509	68035478	1970	chr16	8
Endo	171559851	171561201	1351	chr3	8
Endo	95371501	95372462	962	chr10	9
Endo	124776158	124781038	4881	chr12	14
Endo	83016630	83018669	2040	chr5	15
Endo	22222451	22225395	2945	chr8	20
Endo	1201315	1206150	4836	chr4	31
Endo	133899912	133902510	2599	chr11	10
Endo	86228628	86230191	1564	chr16	7
Endo	127412692	127415590	2899	chr2	19
Endo	160148562	160150415	1854	chr4	7
Endo	67777664	67777952	289	chr11	6
Endo	2818852	2820479	1628	chr4	10
Endo	26985672	26987065	1394	chr12	20
Endo	44008145	44010874	2730	chr19	16
Endo	147228907	147234781	5875	chr1	15
Endo	94284258	94286431	2174	chr7	65
Endo	76100510	76103164	2655	chr17	13
Endo	57594690	57597770	3081	chr12	12
Endo	41612979	41614958	1980	chr4	12
Endo	12158816	12159950	1135	chr11	6
Endo	76444293	76445372	1080	chr13	11
Endo	22147182	22148738	1557	chr6	8
Endo	145437296	145441552	4257	chr1	22
Endo	97887915	97888221	307	chr13	4
Endo	89631655	89632749	1095	chr16	6
Endo	980580	981830	1251	chr5	7
Endo	25498511	25499848	1338	chr3	7
Endo	93106835	93109168	2334	chr8	14
Endo	34392029	34402565	10537	chr21	41
Endo	135056890	135062155	5266	chr10	23
Endo	161007634	161010071	2438	chr1	15
Endo	113704296	113708662	4367	chr13	16
Endo	1967857	1970681	2825	chr11	15
Endo	130608923	130610943	2021	chr9	7
Endo	1302181	1305853	3673	chr4	15
Endo	30919513	30924518	5006	chr6	31
Endo	54985929	54987662	1734	chr20	12
Endo	142635171	142637936	2766	chr7	11
Endo	6579837	6581295	1459	chr1	9
Endo	7827560	7828144	585	chr19	5
Endo	123922311	123925543	3233	chr10	19
Endo	50303757	50307037	3281	chr3	22
Endo	19866743	19867423	681	chr20	9
Endo	81965771	81967666	1896	chr10	11
Endo	76975944	76977057	1114	chr17	9
Endo	19407878	19411106	3229	chr1	10
Endo	62569366	62575401	6036	chr20	20
Endo	242556858	242558344	1487	chr2	6
Endo	8274570	8276052	1483	chr17	7
Endo	231470652	231475345	4694	chr1	32
Endo	29966827	29969720	2894	chr15	16
Endo	44794343	44796036	1694	chr7	9
Endo	2160666	2166155	5490	chr1	16
Endo	105319558	105321455	1898	chr7	9
Endo	28884599	28890644	6046	chr6	36
Endo	10600222	10601833	1612	chr1	5
Endo	73090085	73094343	4259	chr16	18
Endo	46506104	46506864	761	chr3	14
Endo	156030669	156032074	1406	chr1	10
Endo	71406783	71411342	4560	chr15	17
Endo	51253484	51256146	2663	chr2	14
Endo	22621287	22626242	4956	chr10	24
Endo	113622038	113625160	3123	chr13	19
Endo	124070989	124073966	2978	chr5	10
Endo	8685827	8688166	2340	chr3	10
Endo	54653065	54656343	3279	chr12	12
Endo	149470343	149473463	3121	chr7	13
Endo	46457096	46460338	3243	chr22	9
Endo	128469741	128473988	4248	chr7	12
Endo	71223901	71225049	1149	chr17	7
Endo	21010799	21012286	1488	chr1	9
Endo	20042954	20044639	1686	chr11	12
Endo	73495077	73500166	5090	chr2	15
Endo	242497595	242500484	2890	chr2	15
Endo	3066403	3069456	3054	chr16	16
Endo	4754502	4755415	914	chr7	8
Endo	33749307	33750370	1064	chr6	6
Endo	144851924	144856746	4823	chr8	19
Endo	1477843	1482126	4284	chr17	12
Endo	77294264	77296476	2213	chr14	9
Endo	113676726	113677892	1167	chr13	9
Endo	207975182	207977868	2687	chr1	13
Endo	124872143	124874007	1865	chr12	7
Endo	42379689	42382177	2489	chr19	9
Endo	128791281	128792776	1496	chr3	7
Endo	113670930	113674654	3725	chr13	14
Endo	707610	711646	4037	chr19	16
Endo	19869062	19870217	1156	chr20	6
Endo	65194933	65198137	3205	chr11	16
Endo	107601033	107602260	1228	chr3	8
Endo	241564473	241564943	471	chr2	7
Endo	168857	172159	3303	chr17	18
Endo	37914206	37918311	4106	chr22	17
Endo	131664283	131667994	3712	chr10	13
Endo	176935305	176938889	3585	chr5	18
Endo	105531855	105533110	1256	chr14	11
Endo	23768690	23774471	5782	chr14	23
Endo	1628528	1629999	1472	chr2	8
Endo	21168523	21171470	2948	chr16	20
Endo	12854408	12859103	4696	chr2	24
Endo	4782643	4784903	2261	chr7	10
Endo	73126499	73128575	2077	chr17	16
Endo	38710725	38714771	4047	chr22	23
Endo	172480106	172481458	1353	chr5	5
Endo	43040446	43046938	6493	chr22	32
Endo	39643353	39644354	1002	chr21	10
Endo	15594798	15596423	1626	chr16	12
Endo	30815613	30822510	6898	chr22	25
Endo	183273245	183274235	991	chr3	8
Endo	95945082	95946131	1050	chr12	11
Endo	84766524	84768775	2252	chr1	11
Endo	86045347	86048923	3577	chr1	26
Endo	40912315	40914631	2317	chr17	9
Endo	133781168	133783599	2432	chr11	9
Endo	129014861	129015799	939	chr7	5
Endo	55032703	55034148	1446	chr5	13
Endo	89192956	89195555	2600	chr15	9
Endo	61646235	61648132	1898	chr11	7
Endo	82299606	82300600	995	chr10	10
Endo	26107382	26111090	3709	chr15	37
Endo	26726503	26728036	1534	chr10	15
Endo	32667754	32668840	1087	chr20	6
Endo	3627243	3628485	1243	chr16	8
Endo	187419290	187421799	2510	chr3	12
Endo	10251536	10253935	2400	chr12	8
Endo	35713017	35715523	2507	chr10	5
Endo	32711840	32714308	2469	chr1	11
Endo	94882447	94884652	2206	chr11	10
Endo	45960050	45963523	3474	chr7	37
Endo	45671208	45674702	3495	chr11	12
Endo	43749951	43752185	2235	chr1	12
Endo	31515750	31516481	732	chr15	9
Endo	116163392	116165857	2466	chr10	15
Endo	124941307	124942692	1386	chr12	10
Endo	10545968	10548530	2563	chr3	12
Endo	60781261	60784362	3102	chr17	9
Endo	104382523	104385766	3244	chr8	14
Endo	46339550	46342442	2893	chr21	14
Endo	50349173	50350354	1182	chr12	9
Endo	94647216	94648646	1431	chr12	7
Endo	2198550	2198879	330	chr1	4
Endo	140196785	140199209	2425	chr9	11
Endo	55512950	55519588	6639	chr3	30
Endo	2150687	2152577	1891	chr11	11
Endo	101279697	101285439	5743	chr10	23
Endo	27412136	27414536	2401	chr16	14
Endo	151966448	151968377	1930	chr1	13
Endo	134662722	134663062	341	chr5	6
Endo	12536506	12538678	2173	chr1	9
Endo	111061247	111063237	1991	chr1	9
Endo	150465875	150468625	2751	chr5	10
Endo	11557217	11562155	4939	chr8	30
Endo	128291538	128293318	1781	chr3	7
Endo	50527953	50530703	2751	chr22	21
Endo	77162826	77169931	7106	chr10	35
Endo	12585393	12586532	1140	chr6	5
Endo	30683561	30688037	4477	chr6	56
Endo	48883411	48894042	10632	chr20	26
Endo	17511410	17512795	1386	chr20	12
Endo	200002343	200006247	3905	chr1	17
Endo	26487591	26488988	1398	chr1	6
Endo	14967080	14968227	1148	chr12	5
Endo	99436798	99437860	1063	chr15	5
Endo	126826304	126827067	764	chr10	5
Endo	1371904	1374853	2950	chr20	12
Endo	120055608	120057818	2211	chr4	6
Endo	22297215	22298146	932	chr6	5
Endo	69362629	69363236	608	chr16	5
Endo	208089814	208091961	2148	chr2	6
Endo	31225350	31229759	4410	chr16	25
Endo	1049232	1056579	7348	chr5	26
Endo	79471984	79474718	2735	chr1	14
Endo	159591429	159592693	1265	chr2	8
Endo	102667878	102670626	2749	chr11	10
Endo	30595105	30595637	533	chr10	5
Endo	9532345	9533755	1411	chr2	6
Endo	77439856	77441810	1955	chr18	12
Endo	64620640	64624317	3678	chr11	11
Endo	65939169	65942297	3129	chr3	9
Endo	74813852	74815316	1465	chr14	10
Endo	3730221	3733637	3417	chr20	11
Endo	81771206	81773196	1991	chr16	13
Endo	111969519	111971020	1502	chr1	7
Endo	58861216	58865172	3957	chr14	18
Endo	202562775	202565040	2266	chr2	9
Endo	88570574	88571653	1080	chr4	8
Endo	51994615	51998051	3437	chr3	15
Endo	105747951	105751711	3761	chr14	11
Endo	12180609	12187606	6998	chr11	14
Endo	1391501	1396608	5108	chr16	20
Endo	86651225	86653892	2668	chr11	8
Endo	101191797	101196998	5202	chr14	24
Endo	57179504	57181668	2165	chr16	6
Endo	118083239	118085769	2531	chr11	11
Endo	15670452	15671522	1071	chr1	7
Endo	100640914	100644657	3744	chr13	25
Endo	10520191	10521715	1525	chr6	10
Endo	150019973	150021621	1649	chr7	20
Endo	1660513	1661619	1107	chr11	6
Endo	74865178	74869001	3824	chr17	14
Endo	77541371	77542585	1215	chr10	12
Endo	1709203	1712885	3683	chr1	24
Endo	33780078	33781805	1728	chr13	11
Endo	75399899	75402473	2575	chr17	8
Endo	224808252	224811220	2969	chr2	12
Endo	45823612	45828080	4469	chr11	29
Endo	40712736	40715281	2546	chr17	19
Endo	128074961	128078010	3050	chr10	19
Endo	102872331	102875301	2971	chr12	14
Endo	25743608	25747450	3843	chr13	22
Endo	101702782	101705539	2758	chr1	10
Endo	2334136	2338738	4603	chr1	23
Endo	66581620	66587144	5525	chr16	37
Endo	73108096	73109597	1502	chr5	8
Endo	11202786	11204131	1346	chr1	7
Endo	1117418	1117916	499	chr7	6
Endo	183855096	183855762	667	chr3	4
Endo	34756596	34757397	802	chr5	6
Endo	5539428	5545201	5774	chr18	31
Endo	80539086	80542340	3255	chr17	16
Endo	53847021	53849892	2872	chr12	7
Endo	71708191	71711021	2831	chr11	15
Endo	86535919	86539121	3203	chr16	10
Endo	45257704	45264376	6673	chr19	17
Endo	31830524	31834905	4382	chr11	36
Endo	108422663	108423325	663	chr11	8
Endo	42192041	42194424	2384	chr7	7
Endo	204569955	204572983	3029	chr2	9
Endo	26644234	26645487	1254	chr1	12
Endo	37975941	37977445	1505	chr22	9
Endo	100463206	100465833	2628	chr7	17
Endo	132578576	132579529	954	chr5	6
Endo	46492095	46496510	4416	chr21	15
Endo	44860866	44867535	6670	chr21	17
Endo	47428611	47432538	3928	chr11	21
Endo	75281339	75284193	2855	chr17	13
Endo	914964	915831	868	chr7	8
Endo	3319264	3322363	3100	chr1	14
Endo	41512853	41517823	4971	chr6	20
Endo	32362318	32364075	1758	chr6	15
Endo	47693630	47694857	1228	chr7	8
Endo	12937530	12938465	936	chr12	9
Endo	100812235	100813313	1079	chr14	4
Endo	186758663	186761109	2447	chr4	6
Endo	37892841	37899222	6382	chr17	33
Endo	239046275	239050671	4397	chr2	20
Endo	16561202	16565148	3947	chr10	20
Endo	19366443	19368277	1835	chr11	15
Endo	10722177	10726865	4689	chr1	12
Endo	32040692	32043619	2928	chr1	21
Endo	34441787	34443120	1334	chr16	10
Endo	45231226	45241222	9997	chr2	39
Endo	107973834	107975299	1466	chr12	14
Endo	90766740	90769260	2521	chr15	7
Endo	90596060	90597591	1532	chr6	11
Endo	49449349	49451217	1869	chr3	18
Endo	45772566	45774294	1729	chr21	8
Endo	100889683	100891948	2266	chr15	20
Endo	21563908	21569609	5702	chr14	22
Endo	33560953	33561449	497	chr6	8
Endo	31104355	31108578	4224	chr6	25
Endo	327132	329265	2134	chr10	10
Endo	193920815	193924501	3687	chr3	12
Endo	47216767	47221504	4738	chr19	24
Endo	130614399	130614489	91	chr9	4
Endo	12926176	12927951	1776	chr3	8
Endo	132847641	132855381	7741	chr12	31
Endo	105626788	105631254	4467	chr12	19
Endo	108571955	108573461	1507	chr6	7
Endo	6929754	6931425	1672	chr17	6
Endo	215178601	215179216	616	chr1	8
Endo	240142589	240149575	6987	chr2	16
Endo	102994605	102998762	4158	chr10	24
Endo	39219235	39220907	1673	chr5	7
Endo	20774873	20775352	480	chr16	7
Endo	53177444	53179320	1877	chr18	7
Endo	116355097	116356457	1361	chr9	8
Endo	124542914	124546767	3854	chr11	17
Endo	25676201	25676921	721	chr17	6
Endo	57618943	57626296	7354	chr12	39
Endo	32207700	32212024	4325	chr1	14
Endo	46798869	46801672	2804	chr19	15
Endo	49486155	49489359	3205	chr16	9
Endo	116138462	116140593	2132	chr7	23
Endo	45742908	45745807	2900	chr11	13
Endo	123395568	123397290	1723	chr11	9
Endo	63848612	63848745	134	chr15	4
Endo	106776571	106778611	2041	chr2	9
Endo	108993279	108994514	1236	chr2	8
Endo	36246395	36248077	1683	chr19	14
Endo	11717853	11720363	2511	chr8	7
Endo	139076600	139081136	4537	chr5	15
Endo	93921969	93922678	710	chr9	6
Endo	35932505	35933603	1099	chr21	5
Endo	28562142	28566331	4190	chr17	19
Endo	175035502	175037359	1858	chr1	9
Endo	203737534	203738799	1266	chr1	8
Endo	28195346	28200653	5308	chr22	19
Endo	36302625	36305824	3200	chr6	11
Endo	4638503	4640159	1657	chr19	16
Endo	4463371	4465386	2016	chr17	12
Endo	2202028	2203648	1621	chr1	6
Endo	38608788	38611369	2582	chr22	10
Endo	134574947	134576386	1440	chr7	16
Endo	238647283	238647913	631	chr2	6
Endo	154150600	154152797	2198	chr1	8
Endo	64833298	64834430	1133	chr2	6
Endo	11659120	11660968	1849	chr8	21
Endo	206642954	206644843	1890	chr1	11
Endo	176557982	176562096	4115	chr5	18
Endo	101346180	101352549	6370	chr14	42
Endo	11517079	11518260	1182	chr19	8
Endo	131303016	131304429	1414	chr12	12
Endo	73718986	73720840	1855	chr17	11
Endo	19937277	19939061	1785	chr22	12
Endo	29670328	29671797	1470	chr18	9
Endo	2126032	2127775	1744	chr12	5
Endo	128692795	128695541	2747	chr11	12
Endo	74557494	74559055	1562	chr17	5
Endo	45932641	45935359	2719	chr17	6
Endo	27497755	27499197	1443	chr2	13
Endo	8258592	8260068	1477	chr2	7
Endo	184908254	184909509	1256	chr4	12
Endo	88626066	88628344	2279	chr10	6
Endo	108920801	108922745	1945	chr13	13
Endo	65378622	65381357	2736	chr11	9
Endo	50353780	50357352	3573	chr12	16
Endo	21768710	21772451	3742	chr8	15
Endo	101400626	101402037	1412	chr15	6
Endo	47530177	47533197	3021	chr21	15
Endo	35537232	35539509	2278	chr9	9
Endo	112040424	112043086	2663	chr6	11
Endo	62693039	62695680	2642	chr11	9
Endo	66410141	66412840	2700	chr16	5
Endo	155701147	155704015	2869	chr4	22
Endo	176783013	176785296	2284	chr5	13
Endo	81291207	81295984	4778	chr15	20
Endo	33770212	33772366	2155	chr6	10
Endo	83837308	83837840	533	chr16	5
Endo	35563312	35565262	1951	chr9	10
Endo	92945668	92948788	3121	chr1	10
Endo	26230906	26234877	3972	chr1	30
Endo	175435411	175436630	1220	chr2	6
Endo	23884373	23887816	3444	chr1	21
Endo	119613255	119617656	4402	chr12	18
Endo	52299524	52301970	2447	chr12	10
Endo	7340743	7344087	3345	chr12	27
Endo	22089103	22091875	2773	chr8	15
Endo	30955358	30957462	2105	chr6	17
Endo	40781129	40784323	3195	chr1	21
Endo	160158807	160160766	1960	chr1	15
Endo	138204881	138205900	1020	chr5	5
Endo	49499006	49500009	1004	chr16	7
Endo	128430937	128435129	4193	chr2	17
Endo	123752628	123755247	2620	chr12	22
Endo	86042661	86044230	1570	chr1	11
Endo	10019444	10023644	4201	chr12	13
Endo	5132887	5134160	1274	chr6	8
Endo	10305291	10309123	3833	chr5	13
Endo	20647987	20650792	2806	chr2	7
Endo	28583655	28584464	810	chr6	13
Endo	1635578	1635847	270	chr6	6
Endo	820881	821621	741	chr17	4
Endo	67976364	67980202	3839	chr16	25
Endo	63764177	63768794	4618	chr11	17
Endo	31164776	31169826	5051	chr6	32
Endo	27230252	27233718	3467	chr7	15
Endo	124652790	124655505	2716	chr3	9
Endo	101728234	101729526	1293	chr15	10
Endo	48908469	48909146	678	chr4	12
Endo	62693429	62697566	4138	chr20	22
Endo	58652602	58654193	1592	chr5	8
Endo	30004376	30008814	4439	chr16	26
Endo	27244370	27250344	5975	chr7	13
Endo	41228521	41228736	216	chr15	5
Endo	111892737	111893537	801	chr13	5
Endo	130296851	130299947	3097	chr11	18
Endo	226924257	226927988	3732	chr1	21
Endo	139658896	139659883	988	chr9	6
Endo	149876000	149877320	1321	chr5	4
Endo	123379308	123381990	2683	chr12	17
Endo	3848243	3850738	2496	chr6	32
Endo	145039193	145040886	1694	chr1	15
Endo	169384410	169384681	272	chr3	4
Endo	172112722	172114857	2136	chr1	11
Endo	49860902	49862613	1712	chr16	6
Endo	110654995	110658029	3035	chr8	16
Endo	159549155	159550381	1227	chr6	6
Endo	30192587	30199374	6788	chr16	28
Endo	29247612	29250073	2462	chr17	15
Endo	51416080	51419169	3090	chr13	16
Endo	1080473	1084791	4319	chr7	17
Endo	101487756	101493028	5273	chr14	42
Endo	123099534	123101437	1904	chr6	10
Endo	75473344	75474070	727	chr17	6
Endo	9953177	9954275	1099	chr1	6
Endo	141245237	141247083	1847	chr5	10
Endo	22777266	22778849	1584	chr1	12
Endo	85430070	85431821	1752	chr11	8
Endo	83392228	83394759	2532	chr11	12
Endo	241835147	241836504	1358	chr2	9
Endo	101714939	101715819	881	chr15	6
Endo	37403802	37405028	1227	chr22	7
Endo	143088472	143089459	988	chr7	7
Endo	194825010	194827291	2282	chr3	8
Endo	80545020	80547124	2105	chr17	17
Endo	47089952	47092272	2321	chr17	11
Endo	2098265	2105154	6890	chr1	22
Endo	96627229	96628738	1510	chr12	4
Endo	233875870	233879149	3280	chr2	18
Endo	85358533	85360691	2159	chr15	11
Endo	102025815	102031426	5612	chr14	39
Endo	14280183	14280709	527	chr16	8
Endo	24563095	24565765	2671	chr14	19
Endo	73205994	73207335	1342	chr16	7
Endo	46094030	46095562	1533	chr19	8
Endo	729204	729956	753	chr10	8
Endo	140247487	140248650	1164	chr9	5
Endo	120280735	120284386	3652	chr2	16
Endo	81082895	81084882	1988	chr8	14
Endo	54281198	54283267	2070	chr5	14
Endo	110885015	110885926	912	chr13	6
Endo	7849599	7852480	2882	chr5	18
Endo	156221227	156222736	1510	chr1	6
Endo	91410508	91412118	1611	chr15	7
Endo	10589810	10591716	1907	chr11	11
Endo	414951	418251	3301	chr11	19
Endo	40995321	40997065	1745	chr17	8
Endo	151914	152350	437	chr17	5
Endo	170589483	170598215	8733	chr6	31
Endo	6543581	6546839	3259	chr1	10
Endo	121496398	121499710	3313	chr2	11
Endo	95516410	95518976	2567	chr10	12
Endo	4761644	4763449	1806	chr17	4
Endo	57769667	57770607	941	chr15	4
Endo	17242764	17244758	1995	chr10	11
Endo	128971084	128972829	1746	chr8	7
Endo	4425587	4426599	1013	chr10	8
Endo	67997858	68003907	6050	chr16	35
Endo	629789	633202	3414	chr7	13
Endo	74610527	74612812	2286	chr2	9
Endo	21606051	21606767	717	chr1	7
Endo	50699727	50705383	5657	chr13	27
Endo	186558617	186560403	1787	chr4	9
Endo	45946271	45948853	2583	chr20	12
Endo	70845585	70847882	2298	chr10	9
Endo	43220288	43222258	1971	chr17	9
Endo	107182539	107183635	1097	chr13	5
Endo	94676369	94676940	572	chr12	6
Endo	36037583	36039885	2303	chr1	16
Endo	11266695	11267627	933	chr3	9
Endo	146538184	146540576	2393	chr4	16
Endo	71030863	71032593	1731	chr12	8
Endo	6550532	6553510	2979	chr1	17
Endo	3669804	3672411	2608	chr19	7
Endo	66435676	66437349	1674	chr16	6
Endo	78825125	78826369	1245	chr17	5
Endo	24735866	24739091	3226	chr10	8
Endo	99432147	99434912	2766	chr15	8
Endo	124772640	124774078	1439	chr12	9
Endo	176166550	176171913	5364	chr5	24
Endo	5912954	5916276	3323	chr19	12
Endo	173939243	173942227	2985	chr2	19
Endo	226862907	226865321	2415	chr1	8
Endo	50694104	50696059	1956	chr5	8
Endo	84346361	84349236	2876	chr16	8
Endo	96807942	96813398	5457	chr2	18
Endo	589310	592957	3648	chr20	10
Endo	144281452	144283348	1897	chr6	6
Endo	31704104	31708226	4123	chr6	39
Endo	52320849	52322171	1323	chr8	10
Endo	44482412	44483866	1455	chr1	11
Endo	1577932	1581088	3157	chr4	14
Endo	84335238	84336445	1208	chr16	6
Endo	160367774	160371744	3971	chr1	16
Endo	141102599	141106589	3991	chr3	14
Endo	2906667	2908471	1805	chr11	32
Endo	63669749	63671737	1989	chr14	14
Endo	1170806	1175360	4555	chr17	18
Endo	235098018	235100790	2773	chr1	12
Endo	38481364	38482118	755	chr1	5
Endo	152966935	152967526	592	chr4	5
Endo	75033300	75036318	3019	chr16	11
Endo	11626166	11627151	986	chr4	4
Endo	55240874	55243181	2308	chr8	7
Endo	93747410	93748907	1498	chr3	8
Endo	13971064	13972364	1301	chr20	6
Endo	145024637	145029603	4967	chr8	27
Endo	85397109	85398355	1247	chr11	7
Endo	107568171	107570511	2341	chr13	10
Endo	70766226	70768061	1836	chr15	8
Endo	46789735	46792597	2863	chr3	10
Endo	132654742	132657879	3138	chr12	16
Endo	12973744	12974556	813	chr8	8
Endo	2093980	2094700	721	chr16	7
Endo	56777076	56778301	1226	chr14	8
Endo	26873818	26875085	1268	chr15	11
Endo	52528714	52529524	811	chr3	10
Endo	34652364	34654997	2634	chr11	10
Endo	38724255	38727024	2770	chr14	15
Endo	109273366	109275126	1761	chr12	12
Endo	104345945	104347395	1451	chr14	8
Endo	126712074	126714382	2309	chr10	8
Endo	3369478	3370244	767	chr19	6
Endo	88294045	88296809	2765	chr10	12
Endo	69257736	69261044	3309	chr11	15
Endo	109025846	109030115	4270	chr12	18
Endo	172142667	172144878	2212	chr5	5
Endo	37464179	37465830	1652	chr20	9
Endo	43477347	43479870	2524	chr6	16
Endo	14344359	14348002	3644	chr9	9
Endo	41196008	41197903	1896	chr19	14
Endo	52098622	52099561	940	chr3	6
Endo	134302564	134304028	1465	chr10	8
Endo	127433130	127433907	778	chr3	4
Endo	48470181	48474184	4004	chr3	14
Endo	161493177	161495748	2572	chr5	16
Endo	29466387	29471100	4714	chr22	19
Endo	25287305	25289235	1931	chr14	7
Endo	74639731	74640078	348	chr17	6
Endo	36764019	36765609	1591	chr7	8
Endo	117265427	117268044	2618	chr9	14
Endo	31110228	31111270	1043	chr6	7
Endo	67165641	67172526	6886	chr11	29
Endo	182816225	182818516	2292	chr3	16
Endo	157184958	157185402	445	chr7	4
Endo	7310347	7312081	1735	chr17	12
Endo	88962800	88970598	7799	chr16	27
Endo	154473340	154476659	3320	chr1	13
Endo	57956495	57958183	1689	chr11	9
Endo	96635731	96637028	1298	chr12	4
Endo	108487506	108492769	5264	chr6	25
Endo	69248890	69250885	1996	chr3	8
Endo	35086352	35089837	3486	chr15	18
Endo	99696968	99698799	1832	chr7	14
Endo	7657303	7657915	613	chr4	5
Endo	27108915	27109492	578	chr9	7
Endo	30952791	30954203	1413	chr20	5
Endo	6501591	6505923	4333	chr11	23
Endo	70434608	70435211	604	chr16	6
Endo	91162832	91165049	2218	chr14	7
Endo	2804431	2810652	6222	chr17	9
Endo	73641675	73643683	2009	chr17	16
Endo	142314897	142319214	4318	chr8	14
Endo	129323778	129327679	3902	chr3	16
Endo	77951408	77953437	2030	chr17	13
Endo	67210996	67213027	2032	chr15	6
Endo	62337930	62340670	2741	chr20	27
Endo	31021134	31027005	5872	chr6	26
Endo	28887830	28891926	4097	chr16	19
Endo	212604912	212607111	2200	chr1	12
Endo	44139159	44141409	2251	chr18	11
Endo	66584218	66587360	3143	chr15	17
Endo	30346661	30349729	3069	chr10	13
Endo	144649510	144656997	7488	chr8	34
Endo	38510570	38512762	2193	chr17	9
Endo	78899797	78903373	3577	chr17	9
Endo	67915238	67918965	3728	chr16	19
Endo	87090352	87092288	1937	chr16	10
Endo	164593763	164595269	1507	chr1	5
Endo	7742126	7743410	1285	chr17	7
Endo	39675154	39682089	6936	chr17	28
Endo	36552195	36554399	2205	chr22	8
Endo	76829059	76832226	3168	chr7	10
Endo	3128984	3131372	2389	chr2	9
Endo	259147	260589	1443	chr17	15
Endo	41854876	41857926	3051	chr17	15
Endo	44274107	44275741	1635	chr10	8
Endo	124732494	124732817	324	chr3	5
Endo	41275117	41276343	1227	chr15	4
Endo	42976956	42980202	3247	chr3	20
Endo	27683139	27688462	5324	chr1	22
Endo	43044573	43045555	983	chr5	6
Endo	39633497	39635187	1691	chr22	4
Endo	175190270	175194079	3810	chr2	22
Endo	31656228	31657215	988	chr5	5
Endo	65146809	65147609	801	chr12	4
Endo	170580203	170581706	1504	chr4	8
Endo	51175364	51176734	1371	chr22	9
Endo	7460247	7462249	2003	chr17	16
Endo	47136757	47141239	4483	chr1	14
Endo	44068246	44070538	2293	chr15	21
Endo	49338251	49339393	1143	chr15	14
Endo	129991445	129992368	924	chr11	6
Endo	45195804	45197727	1924	chr7	8
Endo	54694673	54695110	438	chr12	9
Endo	124080227	124082630	2404	chr5	12
Endo	8612614	8613388	775	chr3	4
Endo	95975232	95975855	624	chr1	6
Endo	2606716	2609875	3160	chr7	16
Endo	128353948	128355717	1770	chr7	9
Endo	201978949	201981574	2626	chr1	15
Endo	7016367	7018855	2489	chr2	11
Endo	27240670	27244433	3764	chr16	10
Endo	64948062	64951798	3737	chr11	26
Endo	87098542	87102691	4150	chr16	20
Endo	2828274	2829241	968	chr11	6
Endo	33047185	33049505	2321	chr6	20
Endo	46141881	46147562	5682	chr19	37
Endo	2421970	2426112	4143	chr11	41
Endo	32737633	32742037	4405	chr1	14
Endo	28480628	28484915	4288	chr6	15
Endo	129785259	129785537	279	chr10	4
Endo	173291908	173294093	2186	chr2	22
Endo	143865891	143869842	3952	chr8	25
Endo	48547901	48548415	515	chr1	4
Endo	72051730	72054160	2431	chr14	10
Endo	34090664	34093099	2436	chr1	12
Endo	78021358	78021636	279	chr14	4
Endo	153850878	153856213	5336	chr5	18
Endo	3778655	3780651	1997	chr20	10
Endo	23006993	23013826	6834	chr14	19
Endo	1155296	1156594	1299	chr10	7
Endo	232878174	232881711	3538	chr2	9
Endo	1589378	1593557	4180	chr16	13
Endo	9938182	9939390	1209	chr1	6
Endo	165477448	165479503	2056	chr2	10
Endo	9458925	9459596	672	chr2	7
Endo	40587729	40589779	2051	chr4	6
Endo	71111489	71116058	4570	chr3	17
Endo	38790011	38792675	2665	chr21	10
Endo	96617777	96618698	922	chr12	4
Endo	131638584	131641733	3150	chr10	12
Endo	125329729	125329891	163	chr12	4
Endo	89597109	89598950	1842	chr16	8
Endo	6445632	6446795	1164	chr1	12
Endo	40116432	40120496	4065	chr17	21
Endo	7449057	7450634	1578	chr1	6
Endo	86713770	86716257	2488	chr16	10
Endo	219267198	219268015	818	chr2	7
Endo	52598172	52598902	731	chr13	6
Endo	144100630	144102667	2038	chr7	10
Endo	32085017	32087864	2848	chr6	22
Endo	27240246	27243276	3031	chr7	11
Endo	168120556	168123805	3250	chr6	16
Endo	1679511	1682412	2902	chr2	13
Endo	691457	695000	3544	chr11	15
Endo	31522252	31524029	1778	chr12	7
Endo	40846077	40846513	437	chr15	4
Endo	185329364	185329758	395	chr4	4
Endo	236411200	236414287	3088	chr2	7
Endo	15551063	15553155	2093	chr6	5
Endo	38411997	38414057	2061	chr1	12
Endo	27694006	27696531	2526	chr8	16
Endo	44091401	44093429	2029	chr15	20
Endo	72037706	72038076	371	chr6	5
Endo	45949677	45949878	202	chr17	5
Endo	142348861	142352417	3557	chr8	9
Endo	237071182	237074170	2989	chr2	12
Endo	38595383	38596712	1330	chr5	6
Endo	96696914	96698405	1492	chr12	5
Endo	173145521	173148154	2634	chr5	8
Endo	204226218	204228419	2202	chr1	8
Endo	47575658	47577090	1433	chr7	6
Endo	47173904	47177507	3604	chr11	8
Endo	47415173	47417832	2660	chr11	12
Endo	60539362	60540532	1171	chr1	12
Endo	60921084	60922694	1611	chr5	6
Endo	698261	700672	2412	chr17	7
Endo	42463135	42464512	1378	chr3	8
Endo	13946770	13948274	1505	chr19	12
Endo	204434059	204437625	3567	chr1	7
Endo	92350112	92352481	2370	chr1	17
Endo	33039396	33041583	2188	chr6	15
Endo	65183532	65185718	2187	chr14	6
Endo	37639757	37643265	3509	chr14	21
Endo	4751611	4753002	1392	chr7	10
Endo	54617570	54620122	2553	chr19	24
Endo	96714359	96715626	1268	chr15	7
Endo	19839578	19840461	884	chr18	5
Endo	19878124	19880135	2012	chr22	7
Endo	137809630	137818327	8698	chr6	31
Endo	65341703	65342634	932	chr15	9
Endo	22306113	22308273	2161	chr22	11
Endo	46131099	46132365	1267	chr21	11
Endo	68579907	68580041	135	chr11	4
Endo	120123821	120125508	1688	chr12	6
Endo	104688607	104690882	2276	chr14	11
Endo	36282300	36285698	3399	chr4	11
Endo	51096557	51097402	846	chr7	7
Endo	100309351	100312810	3460	chr13	9
Endo	3161669	3164382	2714	chr16	14
Endo	32129786	32131722	1937	chr6	13
Endo	146424127	146424964	838	chr4	4
Endo	135811337	135813886	2550	chr8	7
Endo	48185809	48188458	2650	chr12	10
Endo	171621732	171623695	1964	chr1	7
Endo	43721824	43726997	5174	chr21	11
Endo	165393661	165395708	2048	chr1	8
Endo	128650393	128651936	1544	chr4	13
Endo	34250241	34252438	2198	chr13	9
Endo	235885145	235888385	3241	chr2	8
Endo	246271438	246272010	573	chr1	5
Endo	76801065	76803701	2637	chr17	11
Endo	112016558	112017031	474	chr1	6
Endo	1629409	1630880	1472	chr16	8
Endo	156211409	156212578	1170	chr1	11
Endo	79258732	79259963	1232	chr17	8
Endo	36751262	36754002	2741	chr22	7
Endo	138191135	138192658	1524	chr6	6
Endo	38524849	38525916	1068	chr4	6
Endo	67231928	67234167	2240	chr16	16
Endo	73506258	73508994	2737	chr7	18
Endo	76730931	76733624	2694	chr17	6
Endo	16090718	16091218	501	chr1	7
Endo	57471162	57473034	1873	chr8	7
Endo	132200008	132203027	3020	chr5	28
Endo	2058865	2060443	1579	chr7	9
Endo	109444	110138	695	chr17	5
Endo	35703143	35703937	795	chr10	4
Endo	73080909	73083863	2955	chr16	14
Endo	37545556	37545668	113	chr2	4
Endo	58451810	58455648	3839	chr16	9
Endo	87467986	87471788	3803	chr16	14
Endo	56950340	56951917	1578	chr3	6
Endo	34260433	34261172	740	chr15	8
Endo	141672830	141674008	1179	chr8	5
Endo	78984248	78986160	1913	chr5	13
Endo	103979670	103981113	1444	chr12	8
Endo	37453429	37456407	2979	chr13	13
Endo	51988028	51990638	2611	chr3	11
Endo	30855713	30856693	981	chr6	7
Endo	45999978	46003198	3221	chr19	17
Endo	1195531	1200858	5328	chr1	14
Endo	9081870	9082934	1065	chr17	6
Endo	76108836	76109818	983	chr6	4
Endo	152608012	152609248	1237	chr4	7
Endo	91719608	91720818	1211	chr14	12
Endo	35851367	35858063	6697	chr5	13
Endo	79170494	79171130	637	chr17	5
Endo	122015596	122021013	5418	chr12	32
Endo	93549904	93551275	1372	chr7	11
Endo	75570314	75573152	2839	chr10	11
Endo	49394622	49397810	3189	chr3	18
Endo	132207932	132210176	2245	chr5	9
Endo	105478683	105480414	1732	chr8	14
Endo	105517764	105519992	2229	chr10	5
Endo	165811765	165812478	714	chr2	14
Endo	3805252	3805441	190	chr10	4
Endo	115695385	115697696	2312	chr5	7
Endo	3114820	3115644	825	chr1	6
Endo	58135235	58139148	3914	chr12	23
Endo	151511780	151513328	1549	chr7	7
Endo	10504287	10505389	1103	chr10	6
Endo	10443632	10445016	1385	chr2	10
Endo	99408636	99409957	1322	chr15	10
Endo	58209548	58211237	1690	chr12	9
Endo	12491411	12492131	721	chr12	5
Endo	175202397	175209255	6859	chr2	23
Endo	7053957	7054700	744	chr4	5
Endo	840407	844686	4280	chr11	22
Endo	127299170	127300887	1718	chr3	8
Endo	30580928	30583082	2155	chr6	9
Endo	123640508	123641439	932	chr12	4
Endo	127396176	127397746	1571	chr10	6
Endo	41901151	41902478	1328	chr8	5
Endo	172202805	172203954	1150	chr5	4
Endo	24102581	24105160	2580	chr12	13
Endo	220359927	220366843	6917	chr2	35
Endo	122931037	122932085	1049	chr6	13
Endo	1073679	1077904	4226	chr19	12
Endo	37531927	37532823	897	chr8	6
Endo	3333812	3334540	729	chr12	5
Endo	113645505	113647549	2045	chr13	8
Endo	107592570	107594238	1669	chr9	5
Endo	102552239	102553618	1380	chr7	8
Endo	24576606	24577448	843	chr22	9
Endo	71821577	71824003	2427	chr2	7
Endo	56604947	56607967	3021	chr17	12
Endo	90643766	90645551	1786	chr15	10
Endo	110161760	110168738	6979	chr1	47
Endo	149805292	149806659	1368	chr6	13
Endo	185724837	185731070	6234	chr4	18
Endo	47398575	47402016	3442	chr11	16
Endo	57025234	57027348	2115	chr15	15
Endo	39332718	39332884	167	chr7	4
Endo	54859871	54861832	1962	chr2	5
Endo	101468104	101469146	1043	chr7	9
Endo	9747772	9751953	4182	chr1	12
Endo	242311845	242313034	1190	chr2	5
Endo	13112283	13113893	1611	chr19	8
Endo	302852	304604	1753	chr16	6
Endo	171194243	171195014	772	chr4	5
Endo	223314605	223317548	2944	chr1	16
Endo	1125111	1127767	2657	chr7	18
Endo	57831745	57833579	1835	chr16	12
Endo	23284518	23286074	1557	chr14	6
Endo	31145302	31146942	1641	chr6	9
Endo	67271660	67274402	2743	chr11	9
Endo	37677244	37678791	1548	chr22	12
Endo	114888458	114891224	2767	chr13	14
Endo	125666883	125668387	1505	chr8	5
Endo	235053806	235054899	1094	chr1	4
Endo	27312855	27313499	645	chr17	7
Endo	56413813	56415591	1779	chr12	11
Endo	99945058	99946403	1346	chr14	7
Endo	31986182	31987717	1536	chr10	6
Endo	7832479	7836610	4132	chr17	36
Endo	64411428	64414192	2765	chr11	10
Endo	46328460	46330597	2138	chr1	9
Endo	95065373	95069104	3732	chr5	20
Endo	32889023	32890352	1330	chr13	12
Endo	37023984	37026993	3010	chr7	13
Endo	132110376	132115043	4668	chr5	30
Endo	15662155	15664791	2637	chr1	9
Endo	129059922	129061665	1744	chr8	8
Endo	126794772	126796267	1496	chr9	7
Endo	17911066	17912242	1177	chr21	7
Endo	27480690	27483282	2593	chr16	8
Endo	64970864	64972080	1217	chr1	6
Endo	81253692	81254719	1028	chr16	9
Endo	101518520	101522431	3912	chr14	26
Endo	31642860	31644558	1699	chr22	12
Endo	242209506	242213721	4216	chr2	21
Endo	214156497	214160860	4364	chr1	23
Endo	30418508	30419551	1044	chr6	22
Endo	204547598	204548638	1041	chr2	4
Endo	56608297	56609064	768	chr19	5
Endo	1751357	1755322	3966	chr12	15
Endo	6319756	6322378	2623	chr6	13
Endo	56975583	56977724	2142	chr1	5
Endo	113728775	113733117	4343	chr13	17
Endo	179815975	179817084	1110	chr5	7
Endo	64635369	64637230	1862	chr3	4
Endo	1769152	1773405	4254	chr11	26
Endo	109891681	109892206	526	chr2	4
Endo	114874288	114878078	3791	chr13	12
Endo	2049384	2055684	6301	chr16	24
Endo	1001881	1005799	3919	chr5	12
Endo	43427192	43429380	2189	chr1	5
Endo	91202808	91203934	1127	chr15	6
Endo	67439412	67441067	1656	chr15	7
Endo	123632825	123636717	3893	chr12	16
Endo	11487955	11489292	1338	chr2	6
Endo	30597543	30598501	959	chr20	5
Endo	21466306	21468453	2148	chr14	9
Endo	74103227	74105065	1839	chr6	16
Endo	11713123	11716171	3049	chr1	16
Endo	121577971	121579007	1037	chr10	10
Endo	50880864	50893984	13121	chr1	59
Endo	131285025	131285909	885	chr9	5
Endo	88945618	88949985	4368	chr16	22
Endo	2653651	2654420	770	chr7	6
Endo	239169537	239169853	317	chr2	4
Endo	28945189	28945507	319	chr6	7
Endo	207077894	207079809	1916	chr2	7
Endo	58011837	58014709	2873	chr12	27
Endo	2285802	2288051	2250	chr11	11
Endo	1317600	1319051	1452	chr20	6
Endo	3308444	3310677	2234	chr4	14
Endo	106504722	106505961	1240	chr7	9
Endo	38181392	38184257	2866	chr17	11
Endo	50113679	50114828	1150	chr13	5
Endo	76445988	76449436	3449	chr14	19
Endo	940272	941207	936	chr11	4
Endo	20063945	20066292	2348	chr1	5
Endo	101502932	101504465	1534	chr3	5
Endo	180922629	180924097	1469	chr1	9
Endo	62491439	62494545	3107	chr10	14
Endo	4713017	4715146	2130	chr12	11
Endo	5588169	5591063	2895	chr10	5
Endo	133464047	133467435	3389	chr3	20
Endo	47072118	47074519	2402	chr2	8
Endo	180646608	180649358	2751	chr5	13
Endo	76886835	76887989	1155	chr17	5
Endo	51544096	51544518	423	chr7	5
Endo	14598044	14599290	1247	chr10	7
Endo	7910060	7911551	1492	chr19	9
Endo	69441902	69448387	6486	chr14	28
Endo	101540399	101541592	1194	chr2	6
Endo	34790135	34791424	1290	chr19	4
Endo	707032	710977	3946	chr17	20
Endo	82978370	82982064	3695	chr5	12
Endo	202049191	202050400	1210	chr2	4
Endo	33760215	33762126	1912	chr13	7
Endo	22907547	22907738	192	chr8	4
Endo	68043813	68048796	4984	chr14	10
Endo	42304070	42307961	3892	chr3	28
Endo	142780254	142782072	1819	chr5	11
Endo	80802929	80804800	1872	chr8	8
Endo	36233297	36235836	2540	chr19	14
Endo	68013968	68015082	1115	chr16	13
Endo	30865356	30867748	2393	chr6	11
Endo	7982713	7988703	5991	chr19	25
Endo	43641146	43642366	1221	chr21	6
Endo	147890920	147892053	1134	chr2	7
Endo	7107787	7109007	1221	chr17	8
Endo	47557451	47560578	3128	chr22	9
Endo	6657167	6659770	2604	chr12	14
Endo	57398787	57401797	3011	chr12	12
Endo	149899427	149901546	2120	chr1	12
Endo	139937558	139940977	3420	chr9	11
Endo	858760	861829	3070	chr19	12
Endo	40191201	40195318	4118	chr4	19
Endo	46480891	46482023	1133	chr22	13
Endo	44397571	44401979	4409	chr1	26
Endo	48411862	48414122	2261	chr15	10
Endo	172943770	172949281	5512	chr2	18
Endo	62011349	62014016	2668	chr14	8
Endo	58767126	58769191	2066	chr16	19
Endo	77285359	77288844	3486	chr15	13
Endo	59481426	59482823	1398	chr5	5
Endo	1181757	1183257	1501	chr1	10
Endo	64417695	64418907	1213	chr11	8
Endo	19709548	19712034	2487	chr22	17
Endo	101908331	101910701	2371	chr14	10
Endo	38218159	38219400	1242	chr22	9
Endo	126224696	126226766	2071	chr11	14
Endo	77218378	77219495	1118	chr18	6
Endo	31001766	31004367	2602	chr22	20
Endo	56216289	56217767	1479	chr12	8
Endo	89041793	89045645	3853	chr16	19
Endo	46468422	46471442	3021	chr22	8
Endo	54106593	54107821	1229	chr19	7
Endo	133970439	133973465	3027	chr9	10
Endo	135049208	135052004	2797	chr10	34
Endo	3142207	3144775	2569	chr16	11
Endo	122072922	122074433	1512	chr11	10
Endo	153837327	153840718	3392	chr3	27
Endo	45622803	45624479	1677	chr22	8
Endo	150100785	150105713	4929	chr7	22
Endo	150772884	150774629	1746	chr7	11
Endo	3160502	3161174	673	chr6	5
Endo	74911481	74913760	2280	chr17	10
Endo	27718221	27719463	1243	chr1	11
Endo	1294432	1295078	647	chr4	8
Endo	13481846	13483782	1937	chr10	9
Endo	81810259	81813238	2980	chr3	16
Endo	1991815	1994574	2760	chr8	19
Endo	64668350	64669599	1250	chr1	14
Endo	69744390	69746140	1751	chr15	14
Endo	189838081	189840511	2431	chr3	20
Endo	88475771	88478438	2668	chr10	8
Endo	80377426	80378505	1080	chr13	5
Endo	4102293	4105170	2878	chr16	15
Endo	239197356	239200352	2997	chr2	11
Endo	80372493	80377872	5380	chr17	30
Endo	8941568	8943436	1869	chr16	11
Endo	2427244	2429209	1966	chr19	14
Endo	65005951	65009707	3757	chr14	34
Endo	50729424	50732212	2789	chr16	10
Endo	97785383	97788247	2865	chr9	8
Endo	116444240	116445691	1452	chr10	8
Endo	2169229	2173571	4343	chr1	10
Endo	74939412	74940945	1534	chr17	8
Endo	145033104	145033743	640	chr8	5
Endo	42144162	42146261	2100	chr17	9
Endo	48024639	48026476	1838	chr21	9
Endo	46996357	46998903	2547	chr10	7
Endo	223957362	223959609	2248	chr1	5
Endo	78417789	78418426	638	chr17	7
Endo	86011615	86013378	1764	chr16	10
Endo	88868839	88872998	4160	chr16	17
Endo	64814948	64817080	2133	chr11	11
Endo	530635	533479	2845	chr10	20
Endo	3727482	3728420	939	chr16	8
Endo	65989748	65990468	721	chr3	5
Endo	113424278	113430266	5989	chr13	28
Endo	75445261	75448089	2829	chr17	14
Endo	131686103	131688686	2584	chr10	12
Endo	21692412	21693577	1166	chr18	8
Endo	28073992	28074146	155	chr22	4
Endo	94079684	94081888	2205	chr1	9
Endo	86850108	86851425	1318	chr4	11
Endo	70325094	70326318	1225	chr12	4
Endo	110086412	110088541	2130	chr1	6
Endo	41304072	41307228	3157	chr19	17
Endo	128564106	128567014	2909	chr11	10
Endo	42564102	42565866	1765	chr5	7
Endo	41654331	41656940	2610	chr8	14
Endo	77352428	77352983	556	chr5	4
Endo	31777519	31783545	6027	chr6	51
Endo	30016775	30018549	1775	chr16	7
Endo	100761757	100764477	2721	chr14	11
Endo	51630696	51634583	3888	chr15	15
Endo	54893150	54894051	902	chr17	7
Endo	179562118	179567375	5258	chr5	19
Endo	1928689	1931124	2436	chr12	11
Endo	75669095	75671973	2879	chr10	14
[truncated: 315,608 more rows]
